# Supplementary material for: Inceptor binds to and directs insulin towards lysosomal degradation in β cells
Source: Nat Metab. 2024 Nov 25;6(12):2374–90. doi: 10.1038/s42255-024-01164-y (PMC11659164; doi:10.1038/s42255-024-01164-y)
Supplement: Supplementary file 3 — Statistical source data. [file 42255_2024_1164_MOESM3_ESM.xlsx]

## Sheet: Fig. 1c
Pergentage of NKX6-1+/C-PEP+ cells at S6 measured by flow cytometry
	IIR+/+;C-PEP-Cherry	IIR-/-;C-PEP-Cherry
n = 1	37.9	47.9
n= 2	25.6	56.1
n = 3	21.3	42.8
n =4	19.3	35.9
Mean	26.03	45.68
SD	8.342	8.514

## Sheet: Fig. 1d
Percentage of C-PEP+/glucagon- cells during S5 and S6 measured by flow cytometry
		IIR+/+;C-PEP-Cherry					IIR-/-;C-PEP-Cherry
	Differentiation day	n = 1	n = 2	n = 3	Mean	SD	n = 1	n = 2	n = 3	Mean	SD
	14	1.33	1.27	1.97	1.52333	0.387986	2.3	0.72	1.68	1.56667	0.796074
	19	13.8	16	19.3	16.3667	2.76827	25.7	20.6	25.7	24	2.94449
	22	53.3	51.7	48.3	51.1	2.55343	58.7	60.1	51.3	56.7	4.72864
	26	52.8	45.8	37.5	45.3667	7.6592	55	65.4	49.5	56.6333	8.07486
	33	37.9	34.3	29.7	33.9667	4.11015	56.8	62.5	65.5	61.6	4.41928
	40	30.5	22.4	25.7	26.2	4.07308	46.4	54.6	53.8	51.6	4.52106
	61	11.8	21.1	23.8	18.9	6.29524	46.4	43.3	40.7	43.4667	2.85365

## Sheet: Fig. 1f
Percentage of cleaved caspase-3+ cells in C-PEP+ population measured by flow cytometry
	IIR+/+;C-PEP-Cherry	IIR-/-;C-PEP-Cherry
n = 1	1.77	1.42
n= 2	2.27	1.26
n = 3	1.84	1.34
Mean	1.96	1.34
SD	0.2707	0.08
