# Supplementary material for: Inceptor binds to and directs insulin towards lysosomal degradation in β cells
Source: Nat Metab. 2024 Nov 25;6(12):2374–90. doi: 10.1038/s42255-024-01164-y (PMC11659164; doi:10.1038/s42255-024-01164-y)
Supplement: Supplementary file 4 — Statistical source data. [file 42255_2024_1164_MOESM4_ESM.xlsx]

## Sheet: Fig. 2b
Proinsulin content (pmol) per 1000 C-PEP-positive cells
	IIR+/+;C-PEP-Cherry	IIR-/-;C-PEP-Cherry
n = 1	0.119732	0.186919
n= 2	0.07657	0.245073
n = 3	0.096587	0.214
n =4	0.085525	0.159
Mean	0.0946	0.2012
SD	0.01865	0.03685

## Sheet: Fig. 2c
Insulin content (uIU) per 1000 C-PEP-positive cells
	IIR+/+;C-PEP-Cherry	IIR-/-;C-PEP-Cherry
n = 1	169.329	311.703
n= 2	208.024	579.806
n = 3	265.944	469.894
n =4	250.627	295.801
n = 5	163.225	353.443
Mean	211.4	402.1
SD	46.41	120.4

## Sheet: Fig. 2d
Insulin secretion (uIU/ug DNA) during a dynamic glucose-stimulated insulin secretion assay
		IIR+/+;C-PEP-Cherry					IIR-/-;C-PEP-Cherry					Human islets
	min	n = 1	n = 2	n = 3	Mean	SEM	n = 1	n = 2	n = 3	Mean	SEM	n = 1	n = 2	n = 3	Mean	SEM
	2	23.3826	54.954	33.4892	37.2752	9.30839	24.4694	23.1411	58.6818	35.4308	11.6318	25.0282	111.367	87.3541	74.5831	25.7289
	4	16.3766	26.6667	27.5393	23.5275	3.58434	33.2567	22.1946	34.1594	29.8702	3.84664	48.3329	101.122	22.8558	57.4371	23.0476
	6	10.0711	19.8895	28.3893	19.45	5.29256	27.5112	16.7998	32.8687	25.7265	4.72375	61.1603	51.7062	13.8131	42.2266	14.4665
	8	9.72085	19.3002	32.6392	20.5534	6.64556	79.8973	12.1621	28.9967	40.352	20.3611	40.5973	100.821	8.46136	49.9599	27.0698
	10	8.1445	15.4696	34.3391	19.3177	7.80269	153.914	11.7835	29.427	65.0414	44.7271	120.401	172.535	75.451	122.796	28.0512
	12	93.4428	97.0902	51.3387	80.6239	14.6804	277.95	217.829	158.923	218.234	34.361	123.143	101.424	218.104	147.557	35.8264
	14	44.0504	67.035	46.2388	52.4414	7.32409	176.558	265.152	118.482	186.731	42.6444	91.2215	64.3616	107.193	87.5919	12.4967
	16	14.8002	37.2744	36.0391	29.3712	7.29423	29.877	110.121	47.4961	62.4981	24.3487	83.4859	46.2825	95.0127	74.927	14.7037
	18	16.0263	34.3278	23.2894	24.5478	5.32054	22.1036	62.6087	47.0659	43.9261	11.7977	78.6879	58.3352	95.8431	77.6221	10.8407
	20	11.6475	24.6041	20.7395	18.997	3.84036	14.6681	29.2931	26.4154	23.4589	4.4732	48.7246	79.7288	66.7774	65.0769	8.99044
	22	8.31965	22.8361	21.5895	17.5817	4.64501	13.3162	38.0952	22.9737	24.795	7.21083	33.8409	64.0603	63.917	53.9394	10.0493
	24	10.9469	21.6575	23.2894	18.6313	3.87095	11.9643	17.7462	21.683	17.1312	2.82235	37.366	80.6328	48.4152	55.4713	12.9788
	26	9.72085	17.8269	24.1394	17.229	4.173	10.2744	10.837	26.8456	15.9857	5.4324	41.7723	28.2034	23.6863	31.2207	5.43459
	28	12.5233	16.3536	21.5895	16.8221	2.62765	9.93646	10.5531	33.7291	18.0729	7.83014	15.53	21.5744	12.9827	16.6957	2.54777

## Sheet: Fig. 2g
Median intensity of endogeneous Alexa-647-labelled inceptor protein analyzed by flow cytometry. Only transduced (GFP or venus-positive cells) were considered.
	GFP+	Inceptor-Venus+
n = 1	2633	4173
n= 2	2788	4180
n = 3	2584	5497
Mean	2668.33	4616.67
SD	86.95	622.5

## Sheet: Fig. 2i
Median C-PEP-Cherry intensity after overexpression of GFP or inceptor-Venus measured by flow cytometry. Only C-PEP-positive and transfected cells are considered.
	GFP+	Inceptor-Venus+
n = 1	5336	6747
n= 2	4643	6390
n = 3	4193	4955
Mean	4724	6030.67
SD	575.8	948.5

## Sheet: Fig. 2j
PROINS CHX treated / PROINS untreated
	IIR+/+;C-PEP-Cherry	IIR-/-;C-PEP-Cherry
n = 1	0.556987	0.694471
n= 2	0.624494	1.091165
n = 3	0.784181	0.962959
n = 4	0.59375122	0.854891
n = 5	0.604778	0.71666
Mean	0.6328	0.8640
SD	0.08809	0.1673

## Sheet: Fig. 2k
INS CHX treated / PROINS untreated
	IIR+/+;C-PEP-Cherry	IIR-/-;C-PEP-Cherry
n = 1	0.654913	0.745423
n= 2	0.937861	1.489933
n = 3	0.903753	0.998259
n = 4	0.99130989	1.098122525
n = 5	0.8514	1.175
Mean	0.8678	1.101
SD	0.1295	0.2710

## Sheet: Fig. 2l
PROINS LI treated / PROINS untreated
	IIR+/+	IIR-/-
n = 1	1.516883	0.856103
n= 2	1.226088	0.621727
n = 3	1.051713	0.807435
n = 4	1.51045	0.658275
Mean	1.326	0.7359
SD	0.2278	0.1135
