# Supplementary material for: Inceptor binds to and directs insulin towards lysosomal degradation in β cells
Source: Nat Metab. 2024 Nov 25;6(12):2374–90. doi: 10.1038/s42255-024-01164-y (PMC11659164; doi:10.1038/s42255-024-01164-y)
Supplement: Supplementary file 5 — Statistical source data. [file 42255_2024_1164_MOESM5_ESM.xlsx]

## Sheet: Fig. 3e
	Image	Object.ID	Class	CentroidX_um	CentroidYum	N_immunogold_all	n_Proins_dots	Area_arbitr_Unit_2	Perimeter_um	n_inceptor_dots	Localization_inceptor_dot	Localization_inceptor_dot2	Area_um2	InceptConcentration	ProinsConcentration
1	J95_1_Inc_Proins_O10_053.bmp	6a2046d2-1e98-4390-b1ff-dfe104cfd98e	iSG	529962	147590	22	21	10959171666	384965	1	bc		0.198495	5.03792	105.796
2	J95_1_Inc_Proins_O10_053.bmp	af4c16c8-a29a-4f8b-8924-837bf0d9a73e	iSG	426937	353391	43	42	12486724066	408571	1	c		0.226162	4.42161	185.708
4	J95_1_Inc_Proins_O10_053.bmp	ab1cd34f-9e14-45b8-ab5e-b28edff9d0aa	iSG	709447	89873.4	47	46	14229301627	446040	1	b		0.257724	3.88012	178.486
5	J95_1_Inc_Proins_O10_053.bmp	6a53ce19-a7e8-430c-84e0-eac1c8f4734f	lysosomes	617431	361986	44	42	24115929786	633406	2	c		0.436793	4.57883	96.1555
9	J95_1_Inc_Proins_O10_053.bmp	2fb2f8f5-a7bd-4226-a735-a9a0eb53778e	iSG	560261	528057	43	43	22371283994	550766	0			0.405193	0	106.122
11	J95_1_Inc_Proins_O10_053.bmp	3f3bf2d4-8f97-4bf4-8ed5-d2ec324a0c7a	iSG	105278	81469.4	36	36	14479480843	438984	0			0.262255	0	137.271
14	J95_1_Inc_Proins_O10_054.bmp	2a051f12-0236-43bf-9927-0dcc78c84a08	SG	202530	427217	2	2	4750813146	253716	0			0.0860477	0	23.2429
17	J95_1_Inc_Proins_O10_054.bmp	c53a87ad-7c2e-4871-bd2c-b01ee773e1d9	SG	450752	135345	2	2	3827056520	222646	0			0.0693164	0	28.8532
19	J95_1_Inc_Proins_O10_054.bmp	4e5c17fe-5529-4781-a88f-acf35bfa8e01	SG	696566	518084	8	8	8285775321	332274	0			0.150074	0	53.3072
20	J95_1_Inc_Proins_O10_054.bmp	96f9920a-09cc-43c9-a89c-0001a3570221	iSG	406316	41564.6	6	6	4899763367	250336	0			0.0887455	0	67.6091
22	J95_1_Inc_Proins_O10_054.bmp	acc6338f-1937-4f05-9c7c-d9a682685f66	lysosomes	334013	269803	20	19	19119930587	515361	1	b		0.346304	2.88764	54.8651
23	J95_1_Inc_Proins_O10_055.bmp	79450749-b3e5-4dc8-a16d-7f5410023ebf	iSG	330657	282707	45	42	18419346366	497292	3	c		0.333615	8.9924	125.894
24	J95_1_Inc_Proins_O10_055.bmp	4274e13d-f164-4f53-9bdc-8c85b459df9d	SG	268803	424059	10	9	3938067841	234287	1	b		0.0713271	14.0199	126.179
25	J95_1_Inc_Proins_O10_055.bmp	5f1d3c99-1cd5-47a4-80dd-54ab4d6db55a	SG	327143	573710	4	4	4905907347	256694	0			0.0888568	0	45.0163
26	J95_1_Inc_Proins_O10_055.bmp	8efcaac8-f7d0-4c04-84aa-9f50cb3a3483	SG	548676	585080	6	6	6502039748	293699	0			0.117766	0	50.9484
27	J95_1_Inc_Proins_O10_055.bmp	7c196277-a996-431f-a388-2efb3b763cd5	SG	322486	93518.1	10	8	10962178035	378824	2	c		0.198549	10.0731	40.2923
28	J95_1_Inc_Proins_O10_055.bmp	cfad3da0-ca99-41a0-9570-87c4802837c1	SG	394919	430357	13	11	14425833977	443728	2	c		0.261284	7.65452	42.0999
31	J95_1_Inc_Proins_O10_003.bmp	d5807749-3385-472f-b6e9-a2ca45ab0c9c	lysosomes	374532	527125	9	9	8247059337	362470	0			0.149372	0	60.2521
32	J95_1_Inc_Proins_O10_003.bmp	f90241ea-e0d7-4af9-a5e0-43ca9b2a8072	SG	338338	370975	16	15	6921859593	298810	1	bc		0.12537	7.97638	119.646
33	J95_1_Inc_Proins_O10_003.bmp	dce19d0a-421c-405b-b6c2-cd2d5584ca58	SG	702536	23063.6	8	8	4827995013	286624	0			0.0874456	0	91.4854
34	J95_1_Inc_Proins_O10_003.bmp	68f3177a-6358-4823-9bee-21de9cff47f3	SG	422735	597540	7	7	3743256481	220778	0			0.0677986	0	103.247
36	J95_1_Inc_Proins_O10_003.bmp	3e23dc89-c47d-4562-8368-30ac593ef725	iSG	223659	371097	11	11	4020309028	230292	0			0.0728166	0	151.064
37	J95_1_Inc_Proins_O10_003.bmp	fc3bc811-ac60-4441-b62d-1caabf918c3f	SG	70820	272315	9	8	5844107341	278542	1	c		0.10585	9.44736	75.5789
38	J95_1_Inc_Proins_O10_003.bmp	22479eef-06aa-48de-a357-abc52932e2cc	iSG	216138	104418	8	8	2766231702	189303	0			0.0501025	0	159.673
39	J95_1_Inc_Proins_O10_003.bmp	84523f33-0a61-4ab8-af67-dbd104f52b04	iSG	148978	398208	5	4	2306629533	172783	1	b		0.0417781	23.936	95.7439
40	J95_1_Inc_Proins_O10_003.bmp	d2af3c7a-249f-470c-bea0-906b5e9cc46d	iSG	337409	94043.7	34	31	6764528489	304575	3	c		0.12252	24.4857	253.019
41	J95_1_Inc_Proins_O10_003.bmp	d8b961e4-f214-4efc-9327-c5af8834f31d	SG	137611	149528	10	10	7945585351	326250	0			0.143912	0	69.4869
42	J95_1_Inc_Proins_O10_003.bmp	fa74b38c-0741-4d77-b5c2-3abea8887022	lysosomes	49582.7	64340.1	10	9	7963449638	342560	1	b		0.144236	6.9331	62.3979
46	J95_1_Inc_Proins_O10_003.bmp	a847e916-6a11-47a1-a2e5-c457ade7e4ba	iSG	367214	287479	8	8	4202114157	236598	0			0.0761095	0	105.112
47	J95_1_Inc_Proins_O10_003.bmp	b658d53c-c88f-4841-b693-111b44cd9d63	SG	323411	601665	8	7	4417736075	242127	1	c		0.0800149	12.4977	87.4837
48	J95_1_Inc_Proins_O10_003.bmp	c5adfc54-7369-4d03-bbf8-376a613db897	iSG	24051.2	534032	9	9	3739795948	238975	0			0.0677359	0	132.869
51	J95_1_Inc_Proins_O10_003.bmp	e11842a0-3d83-47e5-a14d-b1b042602c6d	iSG	846227	169410	4	2	2891502600	197457	2			0.0523715	38.1887	38.1887
52	J95_1_Inc_Proins_O10_003.bmp	7738e1bf-1e2d-4d61-ba98-96c43e287342	SG	578614	603714	6	6	7320694707	319177	0			0.132594	0	45.251
53	J95_1_Inc_Proins_O10_004.bmp	a118ea01-d099-4566-ab50-bddc9161f6b7	SG	387520	155074	6	3	12020309635	420632	3	c		0.217714	13.7795	13.7795
54	J95_1_Inc_Proins_O10_004.bmp	8d0be39e-3115-45bd-8e6f-a5557f86efb9	SG	570789	177223	6	5	18660793551	514881	1	b		0.337988	2.95868	14.7934
55	J95_1_Inc_Proins_O10_006.bmp	55d62409-07de-4a99-b58a-0168236a9a1b	SG	517628	239152	5	5	10162892671	363638	0			0.184072	0	27.1632
56	J95_1_Inc_Proins_O10_006.bmp	da61cac3-9a04-42c6-a18d-3f733be1f894	lysosomes	140762	206373	7	7	15408347035	480282	0			0.279079	0	25.0825
57	J95_1_Inc_Proins_O10_006.bmp	6316a8ad-fc59-417d-a2b8-dc6f60d45384	SG	161387	586348	4	4	11173930419	394106	0			0.202384	0	19.7644
58	J95_1_Inc_Proins_O10_006.bmp	1f065ddc-b8c9-4d9a-904b-a08200cef6d4	SG	46978.5	404879	4	4	10951811138	420751	0			0.198361	0	20.1652
59	J95_1_Inc_Proins_O10_006.bmp	c410bff8-a449-468b-8c1a-0de898633d53	SG	779835	344103	0	0	4714127237	251780	0			0.0853832	0	0
60	J95_1_Inc_Proins_O10_006.bmp	b89aba4d-2f6c-4280-9db9-e8227c62907e	SG	761754	530181	8	7	13447466430	423366	1	b		0.243563	4.10571	28.74
61	J95_1_Inc_Proins_O10_006.bmp	d794ced6-ca5e-41f5-9efe-ba2e9cec073c	SG	578782	452896	0	0	5311564134	260889	0			0.0962041	0	0
62	J95_1_Inc_Proins_O10_006.bmp	fad11a11-7451-4270-9dbf-e0e16f22a881	SG	324594	47752	1	1	8044896059	329625	0			0.145711	0	6.86291
63	J95_1_Inc_Proins_O10_006.bmp	0c1c8e52-a532-4c93-b5d1-0d8033a4ad52	SG	610380	163261	4	4	10599401608	376030	0			0.191978	0	20.8357
64	J95_1_Inc_Proins_O10_006.bmp	8073ff6d-76af-4559-b96b-3b8103277196	SG	570867	340186	5	5	8906491666	345861	0			0.161316	0	30.995
65	J95_1_Inc_Proins_O10_006.bmp	4589c814-2c55-4eb9-bc4e-fbdd5b7fda77	SG	686259	405604	3	3	7710870558	316062	0			0.139661	0	21.4806
66	J95_1_Inc_Proins_O10_006.bmp	1527bb34-475c-49f5-bd56-f03024c37ebb	SG	437474	127530	8	8	13769738043	435163	0			0.2494	0	32.077
67	J95_1_Inc_Proins_O10_006.bmp	e7ff3d24-3ce8-414c-a946-844bf9093c6c	iSG	355512	291664	38	36	23954687107	564018	2	b	c	0.433872	4.60965	82.9738
68	J95_1_Inc_Proins_O10_006.bmp	418bed00-2bf4-4cdc-a05a-3b85d1b7b374	lysosomes	269877	152168	5	5	15220816920	457148	0			0.275682	0	18.1368
69	J95_1_Inc_Proins_O10_006.bmp	074a485c-4f49-4bf2-bd3a-44a0d5aff0a6	SG	441231	429578	0	0	11005638795	379016	0			0.199336	0	0
70	J95_1_Inc_Proins_O10_006.bmp	97443088-542a-44b0-b251-ba44a8c4fbdd	SG	618630	549614	4	4	9506159483	353731	0			0.172177	0	23.2318
71	J95_1_Inc_Proins_O10_006.bmp	dce20f64-d406-4085-815b-1cfbea334188	lysosomes	177180	37408.4	4	3	11004031624	414809	1	c		0.199307	5.01738	15.0521
72	J95_1_Inc_Proins_O10_006.bmp	58c67783-084b-4dfa-ab40-4b0fb23e7a93	SG	690627	275271	4	4	8213236599	334087	0			0.14876	0	26.889
73	J95_1_Inc_Proins_O10_007.bmp	aa50a5f6-d020-4fcb-97d5-e68dd8ab7eb5	lysosomes	535993	269803	35	25	33599083615	680236	10	c		0.608553	16.4324	41.081
74	J95_1_Inc_Proins_O10_007.bmp	ba150718-4e4b-405c-b1d6-6154798e85b5	iSG	136711	448218	6	5	13425100495	420914	1	bc		0.243158	4.11255	20.5628
75	J95_1_Inc_Proins_O10_007.bmp	28a013db-2fe5-4e74-afab-2bfc061ac884	SG	732333	73972.3	10	10	23659599398	570778	0			0.428527	0	23.3357
77	J95_1_Inc_Proins_O10_007.bmp	ec2b6445-b9fc-4786-a1b1-4c77beac4ad2	SG	748687	290323	0	0	10173377440	363789	0			0.184262	0	0
78	J95_1_Inc_Proins_O10_007.bmp	721267bc-52d3-48f8-b2e6-429003a0fc12	iSG	662470	558538	8	8	12308864048	399140	0			0.222941	0	35.884
79	J95_1_Inc_Proins_O10_007.bmp	09a5eb63-58fd-41ef-9fbd-fec8d703ce28	SG	62833.8	585124	5	5	3775712423	222911	0			0.0683865	0	73.1139
80	J95_1_Inc_Proins_O10_007.bmp	cacdd6cf-aee0-4d1d-b044-32b7bf3bf975	SG	380213	360811	0	0	10361715265	369120	0			0.187673	0	0
82	J95_1_Inc_Proins_O10_007.bmp	071bb827-898c-452b-9acd-40ff633769b0	SG	94990.9	240321	5	5	7712574516	316569	0			0.139692	0	35.7931
84	J95_1_Inc_Proins_O10_007.bmp	3d6b7026-c7c5-4885-ba0b-7c8f35f05c90	SG	500802	599356	0	0	7815772787	325181	0			0.141561	0	0
85	J95_1_Inc_Proins_O10_007.bmp	503ca8e4-e8c0-49e3-b81d-eff6cbc0cfc9	SG	94858.5	104053	8	7	17139159276	473897	1	bc		0.310428	3.22136	22.5495
87	J95_1_Inc_Proins_O10_007.bmp	55263cf2-0197-43a7-b261-36f91d5d9ca8	SG	580109	434871	0	0	6975608223	299944	0			0.126344	0	0
88	J95_1_Inc_Proins_O10_007.bmp	ff6a9108-6b7a-454e-b86c-6c0c59506bee	SG	224304	361858	11	10	11682513484	424521	1	c		0.211596	4.72599	47.2599
89	J95_1_Inc_Proins_O10_007.bmp	e813c156-043b-4f25-a6c6-9889bcb6ee92	iSG	288664	547528	11	11	12202781393	398411	0			0.221019	0	49.7694
90	J95_1_Inc_Proins_O10_007.bmp	9e847c72-7e39-443f-a286-91f07cf2e754	SG	767559	406701	0	0	8112949770	326500	0			0.146943	0	0
91	J95_1_Inc_Proins_O10_008.bmp	8a372fa2-9912-467d-9d11-bb4b22eaf14a	iSG	586098	198196	13	13	4315114087	239038	0			0.0781562	0	166.334
92	J95_1_Inc_Proins_O10_008.bmp	b579236d-c753-4275-8242-5ad5ff38cd13	iSG	828259	218999	19	19	5514248964	275402	0			0.0998752	0	190.237
93	J95_1_Inc_Proins_O10_008.bmp	9fb31066-698c-4bf2-8397-c2d4a265d782	SG	426280	517544	6	6	4289716599	243614	0			0.0776962	0	77.2238
94	J95_1_Inc_Proins_O10_008.bmp	686b7b37-5c3e-485b-b2f0-d7846ce977b9	SG	280725	271044	6	4	4535755476	242082	2	c		0.0821525	24.345	48.6899
95	J95_1_Inc_Proins_O10_008.bmp	b5dde44f-c814-4c9d-a1c4-b720247a0754	iSG	764262	269929	7	7	3421315987	212165	0			0.0619676	0	112.962
96	J95_1_Inc_Proins_O10_008.bmp	7cfcfd9f-d142-4c18-82f4-c1c0c85056d0	SG	695049	204774	5	5	8263990923	326485	0			0.149679	0	33.4048
97	J95_1_Inc_Proins_O10_008.bmp	b28f16c6-e564-43a7-bb11-75de0bc8ad89	SG	743238	430383	4	3	5688957975	275908	1	c		0.10304	9.70501	29.115
98	J95_1_Inc_Proins_O10_008.bmp	cc5a2bf3-78c5-4810-b070-63424454c23d	lysosomes	825604	538155	42	41	15231685923	637209	1	c		0.275879	3.62477	148.616
99	J95_1_Inc_Proins_O10_008.bmp	c7e71a75-fbd0-42c1-9be6-0acdbe8f75ac	lysosomes	628827	299012	27	22	13251646211	416924	5	c		0.240016	20.8319	91.6604
100	J95_1_Inc_Proins_O10_008.bmp	a538a991-1051-4e76-aae5-b4fb22886b95	SG	413399	618727	8	8	7757504956	345451	0			0.140505	0	56.9373
101	J95_1_Inc_Proins_O10_008.bmp	dcacb592-9e03-4a72-8852-f57406536797	SG	289356	61568.9	3	3	3528054434	215367	0			0.0639008	0	46.9477
103	J95_1_Inc_Proins_O10_008.bmp	3ee8bf47-2417-45df-95b7-11712877fa82	SG	322362	174230	0	0	3550645456	217030	0			0.06431	0	0
104	J95_1_Inc_Proins_O10_008.bmp	5660c9b2-b804-4893-9228-09eb41d5bf9a	iSG	182474	601748	3	3	1316748793	130748	0			0.0238492	0	125.79
105	J95_1_Inc_Proins_O10_008.bmp	6f6e7915-6190-41d5-a584-42162619c8cc	SG	624335	504602	20	19	9302254621	365970	1	c		0.168484	5.93527	112.77
106	J95_1_Inc_Proins_O10_008.bmp	b8eca17a-5b10-4658-b146-8234e52ed0fb	SG	312832	398388	58	52	24245574121	569150	6	b		0.439141	13.663	118.413
108	J95_1_Inc_Proins_O10_008.bmp	f54d652e-0305-446b-acc0-c90134c9c45a	lysosomes	530208	403712	45	45	19136416453	514049	0			0.346603	0	129.832
109	J95_1_Inc_Proins_O10_008.bmp	cbb561d5-cfe2-4b29-9475-1ffc6a0db03e	iSG	731772	128596	20	18	5911100651	275815	2	c		0.107063	18.6806	168.125
110	J95_1_Inc_Proins_O10_008.bmp	4e99bab3-f13c-418d-b31d-0c11564af549	SG	325505	515344	4	4	4230080971	246016	0			0.0766161	0	52.2084
111	J95_1_Inc_Proins_O10_008.bmp	661495ac-fdd3-4a46-94fb-28eb1e0248ba	SG	731573	340975	4	4	3961975712	227887	0			0.0717601	0	55.7413
112	J95_1_Inc_Proins_O10_008.bmp	1c3b5a19-7f99-42d3-a9b1-1b1f163f26e2	SG	819682	41839.7	7	7	4206375375	233833	0			0.0761867	0	91.8795
113	J95_1_Inc_Proins_O10_008.bmp	73bd07af-875e-4139-9606-62066cf2de9f	iSG	815156	166770	2	2	2025079003	161679	0			0.0366786	0	54.5277
114	J95_1_Inc_Proins_O10_009.bmp	d8188a20-63f3-4e09-8442-758b955a23ac	lysosomes	375606	438400	41	39	22336909435	579072	2	bc		0.404571	4.94351	96.3985
116	J95_1_Inc_Proins_O10_009.bmp	a00d6220-8aaf-4539-bd27-3f3b13365c48	SG	519130	61816.2	22	22	12829379280	429498	0			0.232368	0	94.6773
117	J95_1_Inc_Proins_O10_009.bmp	7d3f0257-3513-4cdb-bcc4-20a73d5e3c43	lysosomes	167351	76542.2	21	19	13720108632	437872	2	b	c	0.248501	8.04825	76.4583
118	J95_1_Inc_Proins_O10_009.bmp	79f958d1-da6f-4372-b4a3-fe6d1f305424	iSG	443627	324708	12	12	6066110360	287086	0			0.109871	0	109.219
119	J95_1_Inc_Proins_O10_009.bmp	5dde1873-7fba-46e0-8a24-c59a739ed250	SG	345483	113768	12	9	15411914696	463765	3	bc		0.279144	10.7472	32.2415
120	J95_1_Inc_Proins_O10_009.bmp	b01f8b84-ec31-4ba6-be27-896973414c62	lysosomes	438272	210460	40	38	21976135231	574193	2	c		0.398036	5.02467	95.4687
121	J95_1_Inc_Proins_O10_009.bmp	a3072bd6-cb9a-4038-8e54-733550833c91	lysosomes	91295.2	198601	34	34	14483946238	448135	0			0.262336	0	129.605
122	J95_1_Inc_Proins_O10_010.bmp	56e4b67d-a493-45e6-93ef-94629f252774	SG	299843	553151	0	0	3025791478	199074	0			0.0548037	0	0
123	J95_1_Inc_Proins_O10_010.bmp	6da23899-5d18-4f57-af4c-f74f9d87a181	iSG	154811	602148	8	7	3740254883	220807	1	b		0.0677442	14.7614	103.33
124	J95_1_Inc_Proins_O10_010.bmp	d024ac7a-5ec1-40fe-8b74-16fb513b9e60	iSG	270667	630436	8	7	3263446454	213916	1	b		0.0591082	16.9181	118.427
125	J95_1_Inc_Proins_O10_010.bmp	ad71455b-f6d5-48e4-b4b7-dbae978a012a	SG	798388	538342	2	2	4350858247	237939	0			0.0788036	0	25.3795
126	J95_1_Inc_Proins_O10_010.bmp	65986f5b-324b-48d5-8d21-bfff6500b206	SG	364601	519497	0	0	3428244403	209174	0			0.062093	0	0
127	J95_1_Inc_Proins_O10_010.bmp	587da1f1-81bc-4a42-8347-21136b5e8b90	SG	139143	529902	6	6	2577012063	185944	0			0.0466754	0	128.547
128	J95_1_Inc_Proins_O10_010.bmp	e5469ee3-6b31-4edc-a331-6ee3c57f0db6	SG	548153	534084	11	10	9256709280	348153	1	c		0.167659	5.96447	59.6447
129	J95_1_Inc_Proins_O10_010.bmp	e3a2dd96-c351-4393-952c-7f46820b339c	lysosomes	202785	118419	5	4	7224260659	325857	1	b		0.130847	7.6425	30.57
131	J95_1_Inc_Proins_O10_010.bmp	2a0894bb-7e9c-4743-a0af-e1d1d92e998b	SG	313129	403668	0	0	2359259881	174439	0			0.0427314	0	0
134	J95_1_Inc_Proins_O10_010.bmp	a6c29e36-72e2-4678-b3ef-7c3393916882	iSG	829208	432532	4	4	2754164903	190950	0			0.049884	0	80.1861
135	J95_1_Inc_Proins_O10_010.bmp	262820b6-0525-405f-bd5b-3e68e7b7dad7	SG	211344	540450	1	1	2915304056	193184	0			0.0528026	0	18.9385
137	J95_1_Inc_Proins_O10_010.bmp	668290a7-724c-4c7b-bf34-8b793641258e	SG	333584	126932	10	10	6484637956	294701	0			0.117451	0	85.1418
138	J95_1_Inc_Proins_O10_010.bmp	2f85777d-b67f-4c5f-bb25-ea9e28ad28ff	lysosomes	218764	347968	5	5	7908117588	332464	0			0.143233	0	34.9081
139	J95_1_Inc_Proins_O10_010.bmp	8bef0673-c006-4b9b-a54e-35c51dd6fda5	SG	298737	479819	2	2	3519823070	218136	0			0.0637517	0	31.3717
140	J95_1_Inc_Proins_O10_010.bmp	3a92c339-994a-4405-8f14-7693201ec2b1	iSG	283972	244390	60	58	16409100456	470112	2	c		0.297205	6.72936	195.152
141	J95_1_Inc_Proins_O10_010.bmp	68f74cd4-6129-4f9c-8501-0b8aa21fbbfb	SG	380299	426690	1	1	3787002214	229816	0			0.0685909	0	14.5792
142	J95_1_Inc_Proins_O10_010.bmp	306a623b-04f3-423c-a6f0-b3f7728a6243	SG	711811	156519	10	8	4522915854	244528	2	b		0.08192	24.4141	97.6563
143	J95_1_Inc_Proins_O10_010.bmp	44b2ebaf-f819-4071-8fc1-5dcd700fa52a	lysosomes	189648	440584	13	12	9022986496	343358	1	c		0.163426	6.11897	73.4277
144	J95_1_Inc_Proins_O10_010.bmp	871f4ac6-d995-4a7c-bb92-fa51c2a301a7	lysosomes	656280	25101.8	3	1	5574077390	316904	2	c		0.100959	19.8101	9.90503
145	J95_1_Inc_Proins_O10_010.bmp	c3ae3dcf-fb42-4c9a-baf1-41178fa60416	lysosomes	671306	572846	17	17	8277424715	329899	0			0.149922	0	113.392
146	J95_1_Inc_Proins_O10_010.bmp	a2b53513-5aac-49b7-81a2-44d6c3c1e7a7	SG	527566	172649	19	19	8387294074	332507	0			0.151912	0	125.072
147	J95_1_Inc_Proins_O10_011.bmp	384d9b8f-50b1-4021-b462-cd458f866ba6	SG	576852	627825	5	5	3887071982	232583	0			0.0704034	0	71.0193
148	J95_1_Inc_Proins_O10_011.bmp	f565305c-78c9-4542-b12c-8a679e165663	SG	364436	75144.5	0	0	11835432362	391199	0			0.214366	0	0
149	J95_1_Inc_Proins_O10_011.bmp	904d557e-b09b-4ecd-89a2-f9c2d40c8b99	SG	566295	181501	1	1	13663033800	424152	0			0.247468	0	4.04093
150	J95_1_Inc_Proins_O10_011.bmp	9db48da5-753e-46d4-9d41-86c7a54fed0b	iSG	795255	397174	20	18	6429280063	289970	2	b		0.116448	17.175	154.575
151	J95_1_Inc_Proins_O10_011.bmp	92070a12-ea8b-491b-b55a-6213a208c837	SG	659844	318251	0	0	6026979518	280467	0			0.109162	0	0
152	J95_1_Inc_Proins_O10_011.bmp	998ca162-f82c-4dac-85e8-6e3a7aa8a682	SG	205202	404894	0	0	12880185460	406735	0			0.233288	0	0
153	J95_1_Inc_Proins_O10_012.bmp	27c68bff-57dd-4719-8f20-a8f9e2d8818f	lysosomes	220076	557441	43	35	16870305218	481126	8	b		0.305558	26.1816	114.544
154	J95_1_Inc_Proins_O10_012.bmp	e0b9e114-ea70-4f81-b319-266dbd91cd96	SG	785134	182925	13	12	10736900102	372529	1	c		0.194469	5.14221	61.7065
155	J95_1_Inc_Proins_O10_012.bmp	b25e503e-2f7d-4a1e-9bdd-68f1f0e77f0d	lysosomes	82053.8	134033	7	5	14487699661	483675	2	bc		0.262404	7.62183	19.0546
156	J95_1_Inc_Proins_O10_012.bmp	e00d8083-02f1-43a9-b38c-d0c673e02eda	lysosomes	534726	142470	50	47	44032236477	784329	3	b		0.797521	3.76166	58.9326
157	J95_1_Inc_Proins_O10_012.bmp	729d1636-b587-4568-845d-8b582c42e82d	lysosomes	610507	297799	15	14	12108208131	426184	1	c		0.219306	4.55983	63.8377
158	J95_1_Inc_Proins_O10_012.bmp	16fbcd46-1093-4b83-b838-29a96179b88b	SG	248388	236011	5	5	4619540151	254473	0			0.08367	0	59.7586
161	J95_1_Inc_Proins_O10_015.bmp	17fbdac8-444d-434d-8725-b2d8080ff1bf	SG	702396	437770	0	0	8892728778	343360	0			0.161067	0	0
162	J95_1_Inc_Proins_O10_015.bmp	f5a29c23-0983-48f1-8c9b-07d682102657	SG	340093	83436.5	1	0	9636459095	353698	1	b		0.174537	5.72943	0
163	J95_1_Inc_Proins_O10_017.bmp	acf39fc5-dde7-45f4-a3f4-2b525cf244e0	iSG	647230	502889	18	15	10355475750	376887	3	c		0.18756	15.9948	79.9742
164	J95_1_Inc_Proins_O10_017.bmp	3cfb87f6-09ba-4fda-87cc-394100fbedbe	iSG	336208	404442	30	16	12376314261	418128	14	c		0.224162	62.4548	71.3769
165	J95_1_Inc_Proins_O10_017.bmp	13532ab8-cec9-4396-a757-4df1f434992b	SG	292501	531006	0	0	3844551058	221817	0			0.0696333	0	0
166	J95_1_Inc_Proins_O10_017.bmp	42faa9a4-7cb8-441d-b299-9c3de731b024	lysosomes	62520.5	598618	6	4	11150869181	390264	2	b	c	0.201967	9.90262	19.8052
167	J95_1_Inc_Proins_O10_017.bmp	d41de3b7-2984-4676-b68d-cde9a0ff607d	iSG	108814	246320	17	15	5246869382	264091	2	c		0.0950323	21.0455	157.841
168	J95_1_Inc_Proins_O10_017.bmp	abd2aacb-b984-4812-9aac-43ffe024a7f1	lysosomes	157166	459164	5	3	6135843074	288449	2	b	c	0.111134	17.9964	26.9945
169	J95_1_Inc_Proins_O10_051.bmp	30e667bb-715c-4ea2-b473-f2b25632ecf2	SG	460318	32539.7	0	0	1419613113	133938	0			0.0257123	0	0
170	J95_1_Inc_Proins_O10_051.bmp	912da38f-63a9-4f7e-86c8-98368a5e0565	SG	487985	277006	0	0	1195130316	133297	0			0.0216464	0	0
171	J95_1_Inc_Proins_O10_051.bmp	4c8895bd-eb27-4148-ab0c-d65763c188be	SG	617494	66215.9	2	1	2004196054	160933	1	c		0.0363004	27.5479	27.5479
172	J95_1_Inc_Proins_O10_051.bmp	d955ef5d-887f-44f3-a116-890f2b9d4a7f	SG	41105	263050	0	0	1555533859	158780	0			0.0281741	0	0
173	J95_1_Inc_Proins_O10_051.bmp	204cbb65-f6dc-4d14-8391-19f730e93d7a	SG	254283	585089	0	0	1277449883	139510	0			0.0231374	0	0
174	J95_1_Inc_Proins_O10_051.bmp	ea81ec12-b38b-4900-882b-928ac3e0534b	SG	121884	281479	0	0	1303751937	138584	0			0.0236138	0	0
175	J95_1_Inc_Proins_O10_051.bmp	3127614e-0fdf-4cff-9cc6-6cd12e521795	SG	496415	506247	0	0	1380945382	143253	0			0.025012	0	0
176	J95_1_Inc_Proins_O10_051.bmp	8a9640d1-e49e-4dd3-956e-9ee6c2db7f88	SG	280069	498924	0	0	1641827033	181269	0			0.0297371	0	0
177	J95_1_Inc_Proins_O10_051.bmp	081fadc8-b783-4e4f-8416-fbbd9f480e0f	SG	109094	192369	0	0	2331711400	174841	0			0.0422324	0	0
178	J95_1_Inc_Proins_O10_051.bmp	b48b6767-50c1-498b-82f2-cb7825308871	SG	728453	64480.7	0	0	2341591459	174188	0			0.0424114	0	0
179	J95_1_Inc_Proins_O10_051.bmp	23ff12d5-c2c4-4356-aebf-47bc5647d24e	SG	513895	429178	0	0	1199737478	153614	0			0.0217299	0	0
180	J95_1_Inc_Proins_O10_051.bmp	f0f95ba5-365d-4262-9904-0051eb599526	SG	572680	456163	0	0	2548663248	198880	0			0.0461619	0	0
181	J95_1_Inc_Proins_O10_051.bmp	7b1835a4-e090-48e4-8ae0-6a96e58c55d6	SG	509576	370082	0	0	8.39831e+08	111000	0			0.0152112	0	0
182	J95_1_Inc_Proins_O10_051.bmp	64f6c5ca-39b8-4af1-b988-76e827e70baa	SG	456771	80898.4	0	0	1580108915	141499	0			0.0286192	0	0
183	J95_1_Inc_Proins_O10_051.bmp	606b63b3-2f84-4b80-a49a-b099c0d02a17	SG	548747	169778	0	0	2495844168	179104	0			0.0452052	0	0
184	J95_1_Inc_Proins_O10_051.bmp	562edcc2-7c31-4ee2-9c66-0257ac9ac25d	SG	285085	205820	0	0	1697543461	147062	0			0.0307462	0	0
185	J95_1_Inc_Proins_O10_051.bmp	8e4be3cb-f4b8-4b05-a6e3-e4ae7c2183f6	SG	452646	140476	0	0	1419613113	133938	0			0.0257123	0	0
186	J95_1_Inc_Proins_O10_051.bmp	82eab8f6-6ee5-4e4d-b0ac-efacfef36d11	SG	214443	484915	0	0	1050028842	125780	0			0.0190183	0	0
187	J95_1_Inc_Proins_O10_051.bmp	c7eb0fcb-6545-4136-b487-fa287b35d533	SG	195007	153834	0	0	1700699892	146947	0			0.0308034	0	0
188	J95_1_Inc_Proins_O10_051.bmp	26ca340c-388b-4979-b8ed-2e98df750f6f	SG	134515	516407	0	0	1393749472	144512	0			0.0252439	0	0
189	J95_1_Inc_Proins_O10_051.bmp	355b8ca5-7f13-4e39-9d6e-4424beb2b3d6	SG	295264	133068	0	0	2018035609	170561	0			0.0365511	0	0
190	J95_1_Inc_Proins_O10_051.bmp	e6278e61-1168-43a2-b545-a6bf6303b48f	SG	200055	53941.9	0	0	1163507463	130213	0			0.0210737	0	0
191	J95_1_Inc_Proins_O10_051.bmp	6c3275de-0e53-4fd5-8544-71dfe2432620	SG	517196	53337	0	0	1451499096	135445	0			0.0262898	0	0
192	J95_1_Inc_Proins_O10_051.bmp	a2b14979-377b-4e3a-9a99-fa3a147f2a10	SG	403984	578602	0	0	2168497504	186381	0			0.0392763	0	0
193	J95_1_Inc_Proins_O10_051.bmp	96db15f9-7282-4071-912a-4530d0e2ff79	SG	402689	503278	0	0	3200660547	232773	0			0.057971	0	0
194	J95_1_Inc_Proins_O10_051.bmp	9e8358bc-2733-48b7-9864-ab314288dfd6	SG	659351	346741	2	2	2248878291	174042	0			0.0407321	0	49.1013
195	J95_1_Inc_Proins_O10_051.bmp	a467e415-062c-49e5-9183-5b37da135c8f	SG	309249	549555	0	0	1008307445	128193	0			0.0182627	0	0
196	J95_1_Inc_Proins_O10_051.bmp	63f1d41e-103e-465b-865f-424619f6a2c0	SG	305110	368431	1	0	1736504420	167802	1	c		0.0314519	31.7946	0
197	J95_1_Inc_Proins_O10_051.bmp	18b7b163-0e2a-45f1-af45-9d6f15765edb	SG	801964	40445.2	2	2	1660482337	145211	0			0.030075	0	66.5004
198	J95_1_Inc_Proins_O10_051.bmp	90f285d0-e6a3-4bef-9279-2020fbc8d1b9	SG	334714	225539	0	0	1870425309	154146	0			0.0338775	0	0
199	J95_1_Inc_Proins_O10_051.bmp	5187bc5f-211c-4912-b3c4-5590b1dc8f78	SG	375132	151587	0	0	1419613113	133938	0			0.0257123	0	0
200	J95_1_Inc_Proins_O10_051.bmp	33e9bc46-d991-4595-afdb-d868c2378323	SG	560151	359295	0	0	1655766763	159288	0			0.0299896	0	0
201	J95_1_Inc_Proins_O10_051.bmp	a10245fb-2fc3-467d-9f3d-c1b0bc30d635	SG	77998.3	567911	1	1	1153715602	129683	0			0.0208963	0	47.8553
202	J95_1_Inc_Proins_O10_051.bmp	96ec5036-2376-4cb2-adc3-4dd9246b6c57	SG	852625	23266.1	0	0	1878529791	166837	0			0.0340243	0	0
203	J95_1_Inc_Proins_O10_051.bmp	8192d2cf-c824-4cab-a9b6-55bedc5b51eb	SG	571991	295915	0	0	7.32376e+08	96384.1	0			0.0132649	0	0
204	J95_1_Inc_Proins_O10_051.bmp	715cd75a-8254-4574-b0e4-fe1992b8c76b	SG	273532	268983	1	1	1055786516	125862	0			0.0191226	0	52.2941
205	J95_1_Inc_Proins_O10_051.bmp	8d37ffec-d2b0-4fb0-b2b2-44a08b441ff4	SG	244161	434221	0	0	1297451079	139932	0			0.0234997	0	0
206	J95_1_Inc_Proins_O10_051.bmp	fc76e469-dea8-4aed-8923-735ce2ce2aa8	SG	21133.3	20114.5	0	0	1635473881	238070	0			0.029622	0	0
207	J95_1_Inc_Proins_O10_051.bmp	82a9073a-2096-4bd3-a497-1ba9fd6c393d	SG	377599	277944	0	0	1955397385	172737	0			0.0354165	0	0
208	J95_1_Inc_Proins_O10_051.bmp	f6ce8bff-e9e3-479e-acc7-44b914b94370	SG	564021	111640	0	0	1419613113	133938	0			0.0257123	0	0
209	J95_1_Inc_Proins_O10_051.bmp	26c9a468-a7cc-40ac-8a38-7112fc348e0f	SG	168410	227822	1	1	2167107011	167228	0			0.0392511	0	25.477
210	J95_1_Inc_Proins_O10_051.bmp	9b6aeb8e-e80a-4402-b1a4-dd2bf4968031	SG	643631	130049	1	1	2017626609	160342	0			0.0365437	0	27.3645
211	J95_1_Inc_Proins_O10_051.bmp	a559a30f-3b7a-4d3f-a5f4-c98466c2d5e1	SG	451708	340680	0	0	1920229706	169936	0			0.0347796	0	0
212	J95_1_Inc_Proins_O10_051.bmp	c71c7b2c-d9c4-4f01-8d39-535169873a7c	SG	25438	343490	0	0	2642635980	370180	0			0.047864	0	0
213	J95_1_Inc_Proins_O10_051.bmp	74ed0bb4-92d7-4d3f-9396-67332e2eb2e5	SG	338600	604203	0	0	1357954705	142697	0			0.0245955	0	0
214	J95_1_Inc_Proins_O10_050.bmp	6777af72-ff1b-4077-ba6e-1df64fbefcbd	SG	856932	540494	0	0	1661947800	203054	0			0.0301015	0	0
215	J95_1_Inc_Proins_O10_050.bmp	a861171b-3002-47e3-b921-929c04a00907	SG	14767.8	398306	0	0	1578757747	156989	0			0.0285948	0	0
216	J95_1_Inc_Proins_O10_050.bmp	fecc690b-9ae9-4f45-ad39-edbf9b464dc3	SG	165567	543928	0	0	1526293714	154515	0			0.0276445	0	0
217	J95_1_Inc_Proins_O10_050.bmp	a8e78a24-1043-4a97-a6d4-bc87705b08ca	SG	97685	600778	0	0	2650951496	186041	0			0.0480146	0	0
218	J95_1_Inc_Proins_O10_050.bmp	cd4858e3-7480-4aad-9da8-6e270a7fba28	SG	116680	142652	0	0	2034733067	180784	0			0.0368535	0	0
219	J95_1_Inc_Proins_O10_050.bmp	1dbbeca4-abea-442d-87ba-9a45af621d4b	SG	113066	457844	0	0	2096171380	166812	0			0.0379663	0	0
220	J95_1_Inc_Proins_O10_050.bmp	9a856fd9-afb5-489a-b414-aceb8ecaa9cc	SG	671983	267307	0	0	1362119964	146321	0			0.024671	0	0
221	J95_1_Inc_Proins_O10_050.bmp	2897a6c3-2e67-4980-bbdc-48eb94ebde0f	SG	400273	50300.4	0	0	1819867865	169078	0			0.0329618	0	0
222	J95_1_Inc_Proins_O10_050.bmp	6b9dfced-484d-4bce-a462-94009ff9932e	SG	355166	400109	0	0	2161393511	189963	0			0.0391476	0	0
223	J95_1_Inc_Proins_O10_050.bmp	88ed1ec6-cd5c-451e-9cf2-843d59810fb2	SG	803729	485490	1	1	1835676030	178600	0			0.0332481	0	30.0769
224	J95_1_Inc_Proins_O10_050.bmp	127711f3-88b6-4432-8d87-77c88e2b3103	SG	665305	380282	0	0	2479761880	222968	0			0.0449139	0	0
225	J95_1_Inc_Proins_O10_050.bmp	c9f1af04-885c-4ff7-9cd1-7b553a95e0e8	SG	524775	600964	0	0	1104812295	131152	0			0.0200106	0	0
226	J95_1_Inc_Proins_O10_050.bmp	d358ae4a-c964-499d-a4a3-824d1c2b3cdc	SG	17637.4	478247	0	0	1243365247	262079	0			0.0225201	0	0
227	J95_1_Inc_Proins_O10_050.bmp	7c43428c-64b0-4d8b-b5ea-8ca3ef32f671	SG	502389	14160.3	0	0	1519740493	187248	0			0.0275258	0	0
228	J95_1_Inc_Proins_O10_050.bmp	b8541140-957c-4e9e-ac47-0f1f32f4ad1a	SG	450109	358530	1	0	3325193506	231557	1	bc		0.0602266	16.604	0
229	J95_1_Inc_Proins_O10_050.bmp	36a488fa-f507-4b35-83ee-50c2d7b7c126	SG	735570	132249	0	0	1647157584	160160	0			0.0298336	0	0
230	J95_1_Inc_Proins_O10_050.bmp	9f844186-8744-45e6-949e-9960cb2d198e	SG	221762	142064	0	0	2232930910	185452	0			0.0404433	0	0
232	J95_1_Inc_Proins_O10_050.bmp	3e7028f9-14e7-4250-a038-77c989f24ce2	SG	751347	16256.5	0	0	1536041818	188338	0			0.0278211	0	0
233	J95_1_Inc_Proins_O10_050.bmp	04bcb858-eb69-4f5e-ab0f-1512263f25cf	SG	708069	461097	0	0	1403085018	147694	0			0.025413	0	0
234	J95_1_Inc_Proins_O10_050.bmp	f6d5ecd3-dffe-414e-a6fb-819900b0b861	SG	104974	390035	0	0	1878310031	175763	0			0.0340203	0	0
235	J95_1_Inc_Proins_O10_050.bmp	2041e787-5e00-44fb-a482-7345a8e8e453	SG	429474	446177	0	0	1641966589	159824	0			0.0297396	0	0
236	J95_1_Inc_Proins_O10_050.bmp	3c9339c1-8d61-4df8-abd8-f52a81531acd	SG	844092	11969.1	0	0	1303707911	209317	0			0.023613	0	0
237	J95_1_Inc_Proins_O10_050.bmp	af6c5d49-cae4-4033-b0e8-2348c32642d1	SG	503569	165539	0	0	2069246282	182235	0			0.0374786	0	0
238	J95_1_Inc_Proins_O10_050.bmp	bbadbceb-7030-47f4-8661-ab0081fe307b	SG	11952.8	576241	0	0	1141257944	211784	0			0.0206707	0	0
239	J95_1_Inc_Proins_O10_050.bmp	8802ed78-fe28-4910-a5f8-a19c9137bd62	SG	804219	598934	0	0	1157515173	134848	0			0.0209651	0	0
240	J95_1_Inc_Proins_O10_050.bmp	83ea0510-bbcc-4a84-836c-30e91ed4191c	SG	592763	604868	0	0	1264931938	143661	0			0.0229107	0	0
241	J95_1_Inc_Proins_O10_050.bmp	3d4b4ad4-2951-40ff-974d-88c7bece3a27	SG	262932	412720	0	0	1167990470	134751	0			0.0211549	0	0
242	J95_1_Inc_Proins_O10_050.bmp	6072bb6d-4046-40f5-b189-359af6c96146	SG	513370	484562	0	0	2003545890	180377	0			0.0362886	0	0
245	J95_1_Inc_Proins_O10_049.bmp	90085e9d-60fc-41e5-9bed-5090a1d31544	SG	241071	479036	5	4	1983405779	161322	1	bc		0.0359238	27.8367	111.347
246	J95_1_Inc_Proins_O10_049.bmp	cf5fd8e2-4b91-4305-951f-0801a62a0aa1	SG	599391	238519	0	0	836050537	104707	0			0.0151427	0	0
247	J95_1_Inc_Proins_O10_049.bmp	0886f7af-64e4-40a5-83bc-5c2116a69563	SG	503567	84148.9	0	0	3791890299	226286	0			0.0686795	0	0
248	J95_1_Inc_Proins_O10_049.bmp	f7425772-d95a-486a-8888-1d40545c5cdd	SG	191288	310450	3	3	2095043725	168026	0			0.0379459	0	79.06
249	J95_1_Inc_Proins_O10_049.bmp	dc9bb6da-3a4d-4f9a-bb49-deaa09861586	SG	136765	246923	5	5	3764969954	227638	0			0.0681919	0	73.3225
250	J95_1_Inc_Proins_O10_049.bmp	f7dea4b4-8009-4bc7-b1ac-fa82e8818ba1	SG	282096	599780	0	0	2219240167	171337	0			0.0401953	0	0
251	J95_1_Inc_Proins_O10_049.bmp	22113157-d138-4314-b7cd-8c98ea1fa6ca	SG	315261	172415	0	0	4151743179	247102	0			0.0751972	0	0
252	J95_1_Inc_Proins_O10_049.bmp	6c15f6b9-0163-4df8-83be-e8ac945e0bc5	SG	403707	151925	1	1	1747600345	153810	0			0.0316529	0	31.5927
253	J95_1_Inc_Proins_O10_049.bmp	fdd603be-5d95-4485-b520-35d9b7b5282c	SG	802731	186784	5	5	4194254577	238369	0			0.0759672	0	65.8179
254	J95_1_Inc_Proins_O10_049.bmp	35cfcf25-31d4-41ba-b61f-56f77d8a2f4c	SG	458788	119709	0	0	1844677216	156140	0			0.0334112	0	0
255	J95_1_Inc_Proins_O10_049.bmp	78b87462-b813-4504-bdb5-60b8abb84194	SG	785589	353928	5	5	2738972797	188222	0			0.0496088	0	100.789
256	J95_1_Inc_Proins_O10_049.bmp	4409aed9-3e23-4724-a57e-d5f3a08c7ff9	SG	652809	300616	0	0	2542066642	182925	0			0.0460424	0	0
257	J95_1_Inc_Proins_O10_049.bmp	8b15257a-c38e-4816-b17a-39c9070fe35f	SG	179739	429872	3	3	3469338065	216265	0			0.0628373	0	47.7423
258	J95_1_Inc_Proins_O10_049.bmp	596421f4-44a9-4c9f-a063-f6002b6605c2	SG	417803	414171	16	15	2065236506	169482	1	c		0.037406	26.7337	401.005
259	J95_1_Inc_Proins_O10_049.bmp	ddb4476a-aaed-475e-ab85-26a0fbb04276	SG	141135	352540	4	4	2623626421	183223	0			0.0475196	0	84.1757
260	J95_1_Inc_Proins_O10_049.bmp	3e2e9918-6867-4954-846e-93708b76955d	lysosomes	466792	206645	3	3	6350712029	292935	0			0.115025	0	26.0812
262	J95_1_Inc_Proins_O10_049.bmp	d6df350a-2821-4b1f-8eb4-dcbdae921279	lysosomes	66993.3	184658	4	4	3888855991	226210	0			0.0704357	0	56.7894
263	J95_1_Inc_Proins_O10_049.bmp	a7296a6c-d21b-48e9-b603-4fa15b6eb23b	SG	137010	471558	6	6	2353216559	175583	0			0.0426219	0	140.773
264	J95_1_Inc_Proins_O10_049.bmp	70aeaea5-c1a5-40ff-a381-d4080ab33b9e	SG	775479	606280	5	5	1799835330	151796	0			0.032599	0	153.379
265	J95_1_Inc_Proins_O10_049.bmp	a28ee4c7-0dc8-46c3-831a-c26473b3a8ad	SG	637540	204374	5	5	6.30264e+08	92649.7	0			0.0114155	0	438.002
266	J95_1_Inc_Proins_O10_049.bmp	1226da80-857e-4f76-80fe-6467e388adcb	SG	550242	329146	1	1	1641470378	145758	0			0.0297306	0	33.6353
267	J95_1_Inc_Proins_O10_049.bmp	4296d6ad-4153-499b-89f9-c592eb571201	SG	19731.1	272830	1	1	2472327571	189961	0			0.0447793	0	22.3318
268	J95_1_Inc_Proins_O10_049.bmp	97afd6a9-3db8-4926-b694-a5d749ca6ed4	SG	524622	31037.7	1	1	3406919200	212444	0			0.0617068	0	16.2057
269	J95_1_Inc_Proins_O10_049.bmp	7393aa3c-f708-40cb-a925-0a779d246ec3	SG	332558	365984	2	2	2387492050	175676	0			0.0432427	0	46.2505
270	J95_1_Inc_Proins_O10_049.bmp	b2f04ef7-2e73-48d4-9dab-a01782973e77	SG	725708	339081	18	17	3614755535	215292	1	c		0.0654712	15.2739	259.656
271	J95_1_Inc_Proins_O10_049.bmp	f825d5aa-5b1c-4b96-8c12-a57fa2712e4b	SG	389980	575581	0	0	2322631393	176454	0			0.042068	0	0
272	J95_1_Inc_Proins_O10_049.bmp	8caba5ab-cb85-4e80-9b21-db734d824966	SG	691110	244160	6	6	2890092704	192725	0			0.0523459	0	114.622
273	J95_1_Inc_Proins_O10_049.bmp	97207205-6265-45da-a612-ab9b98299bae	SG	497023	288688	4	4	2755646479	189877	0			0.0499108	0	80.1429
275	J95_1_Inc_Proins_O10_049.bmp	8fa24dd5-4db3-4a4e-bf5e-993ee8e9758f	SG	456175	419019	4	4	2304064002	175167	0			0.0417317	0	95.8505
276	J95_1_Inc_Proins_O10_049.bmp	856e2224-45ad-42e5-a69a-33c4e5ae491d	SG	660164	400051	1	1	1186608174	122732	0			0.0214921	0	46.5288
277	J95_1_Inc_Proins_O10_049.bmp	ea6c2b03-0d06-4b2d-965c-3ff0f7e70640	SG	269292	106850	17	16	5958755960	280346	1			0.107926	9.26559	148.249
279	J95_1_Inc_Proins_O10_049.bmp	a01d8365-dc65-4de9-96a0-c9510bbfd86f	SG	427629	50491.5	1	1	2811636471	193929	0			0.0509249	0	19.6368
281	J95_1_Inc_Proins_O10_049.bmp	d6d379ec-292c-45e8-86af-45e1580f76d8	SG	844840	621879	19	18	3017063816	201542	1	c		0.0546457	18.2997	329.395
282	J95_1_Inc_Proins_O10_049.bmp	72aa5f97-f212-477e-b4d0-ce04737d5fb7	SG	752278	70939.6	1	1	1500550299	138369	0			0.0271783	0	36.7941
283	J95_1_Inc_Proins_O10_049.bmp	e4a449fc-44c9-44f6-9d81-b86c73456f80	SG	408302	275793	2	2	3625854442	217414	0			0.0656722	0	30.4543
284	J95_1_Inc_Proins_O10_049.bmp	6b3496fd-3cd6-451c-be6e-0dd57d830843	SG	169233	100275	14	14	6232721570	288582	0			0.112888	0	124.016
285	J95_1_Inc_Proins_O10_049.bmp	0fee12af-0a52-420f-a351-bc3c4021e8a5	SG	555417	461643	5	5	2434614023	177137	0			0.0440962	0	113.388
286	J95_1_Inc_Proins_O10_049.bmp	3a77fb3e-42b3-4ef3-85b0-0f8ad526d544	SG	147354	188498	9	9	3197983816	204110	0			0.0579225	0	155.38
287	J95_1_Inc_Proins_O10_049.bmp	bfffc712-d101-4a74-ba9b-dace2af909c8	SG	277566	240969	0	0	4341835534	245095	0			0.0786402	0	0
289	J95_1_Inc_Proins_O10_049.bmp	9748d11e-1bd2-4238-9511-7fb062ef5023	iSG	191239	550341	21	21	7704942879	318873	0			0.139553	0	150.48
290	J95_1_Inc_Proins_O10_049.bmp	bd770bfb-332a-4a41-9d65-0ad1859da752	SG	571308	137532	0	0	2563022057	181954	0			0.046422	0	0
291	J95_1_Inc_Proins_O10_049.bmp	89c4d4b0-5a81-4741-ab82-239e3681924a	SG	766589	277083	0	0	2081369525	167397	0			0.0376982	0	0
292	J95_1_Inc_Proins_O10_049.bmp	f6083b8d-5cee-45b4-a8d2-679c76124ac2	SG	249139	323153	0	0	2841783350	191964	0			0.0514709	0	0
293	J95_1_Inc_Proins_O10_049.bmp	eb698515-db7f-4a2f-867b-6dbfb75f9385	SG	24087.3	346696	2	2	1493336224	140130	0			0.0270476	0	73.9437
294	J95_1_Inc_Proins_O10_049.bmp	a2d8879f-4c9b-4622-83e3-53efb1eb4273	SG	556972	201942	3	3	2981538820	200435	0			0.0540022	0	55.5533
295	J95_1_Inc_Proins_O10_049.bmp	212ed7cb-7216-4fcc-a0b1-2bc26b763c7c	SG	283077	423977	11	11	5157995310	257970	0			0.0934226	0	117.744
298	J95_1_Inc_Proins_O10_048.bmp	11025273-0284-4748-87eb-e7930d74a50b	lysosomes	370346	608715	10	10	4257394680	239330	0			0.0771108	0	129.684
301	J95_1_Inc_Proins_O10_048.bmp	59cfabcc-5b6d-4f05-9362-648d1f42354f	iSG	458070	349223	46	42	6875010934	300825	4	c	b	0.124522	32.1229	337.291
302	J95_1_Inc_Proins_O10_048.bmp	13d12405-5884-42fa-8e41-edb07314ea29	iSG	547159	283164	86	84	13175551642	421562	2	c		0.238638	8.38089	351.997
304	J95_1_Inc_Proins_O10_048.bmp	98196794-c7b4-440c-867a-8b54acaf187f	lysosomes	670406	383877	2	2	27578076773	600039	0			0.4995	0	4.00401
305	J95_1_Inc_Proins_O10_048.bmp	3ea97118-e6a5-4d08-a374-5838ca1756c6	iSG	354220	302426	35	34	5308931033	266094	1	b		0.0961564	10.3997	353.591
307	J95_1_Inc_Proins_O10_048.bmp	403c4da0-d281-4c69-a279-3ff78b36298a	lysosomes	294562	435450	2	2	8.04918e+08	106148	0			0.0145788	0	137.185
309	J95_1_Inc_Proins_O10_048.bmp	0397dd59-fa57-4269-a3d4-12b90e3af299	iSG	201134	164377	53	52	7931107869	321740	1	c		0.14365	6.96137	361.991
311	J95_1_Inc_Proins_O10_048.bmp	14ef9a3a-a848-461a-8ce1-82fb0f287ce0	SG	103749	314574	3	2	2433198654	178093	1			0.0440706	22.6909	45.3817
313	J95_1_Inc_Proins_O10_048.bmp	0c7af5cd-48b2-49f2-8647-2dfb0dd5e290	SG	381040	223656	11	9	3657428264	216695	2	c		0.0662441	30.1914	135.861
314	J95_1_Inc_Proins_O10_048.bmp	de66d521-8606-47f8-8130-88082f823990	SG	759746	211373	6	6	2836539383	191917	0			0.051376	0	116.786
315	J95_1_Inc_Proins_O10_048.bmp	6e71e463-d0cf-440c-9fba-f3580631f0ef	lysosomes	342469	395233	13	11	6445605236	414194	2	c		0.116744	17.1315	94.2232
318	J95_1_Inc_Proins_O10_042.bmp	e560f466-2609-42f3-ab7b-11087c99a3fa	iSG	826482	202670	10	9	4201428385	234043	1	bc		0.0760971	13.1411	118.27
322	J95_1_Inc_Proins_O10_042.bmp	72a3d383-cff1-42a7-a6d1-f82a497c5c05	lysosomes	410837	524141	26	25	6588797692	294178	1	c		0.119338	8.37959	209.49
324	J95_1_Inc_Proins_O10_042.bmp	5aba7743-6484-448e-975e-ba79bb6c6b32	SG	353542	452419	27	27	7025680711	312912	0			0.127251	0	212.18
325	J95_1_Inc_Proins_O10_042.bmp	7911d10c-e77e-4775-be04-c749fb1ca1bf	iSG	664217	365935	16	15	4314086304	236473	1	c		0.0781376	12.7979	191.969
326	J95_1_Inc_Proins_O10_042.bmp	7ec7ad55-34c6-4be1-af3a-92591e1166a8	iSG	607757	328462	19	19	6189034038	285867	0			0.112097	0	169.496
327	J95_1_Inc_Proins_O10_042.bmp	5fbe8417-6950-4d16-8472-d1b54cedc3f2	SG	804006	133619	3	2	2738963713	189396	1			0.0496087	20.1578	40.3155
328	J95_1_Inc_Proins_O10_042.bmp	4430abbb-8dd4-4e11-a735-13edc66d210d	SG	514063	610340	3	3	7707137289	319619	0			0.139593	0	21.491
329	J95_1_Inc_Proins_O10_042.bmp	de956ec9-30dc-4ec7-a719-56ac59d3979e	iSG	403107	84053.1	31	28	3162490538	216319	3	bc		0.0572797	52.3746	488.83
330	J95_1_Inc_Proins_O10_042.bmp	87e05ae1-6d7d-4279-a61e-1631bef6220c	SG	439938	444117	22	20	5800117637	279299	2	c		0.105053	19.038	190.38
331	J95_1_Inc_Proins_O10_042.bmp	1b8f82e6-2c40-45f2-93be-a4b1206e2219	SG	553621	454898	6	6	7873344632	329129	0			0.142604	0	42.0747
332	J95_1_Inc_Proins_O10_041.bmp	5c535060-18a5-46f8-87e6-bd0e59c12c0e	SG	789277	502700	2	1	2969422617	207355	1	bc		0.0537828	18.5933	18.5933
334	J95_1_Inc_Proins_O10_041.bmp	c3e52aa1-a901-4b01-ab11-4361dd365d24	lysosomes	577774	42851.3	21	21	9060877552	387779	0			0.164112	0	127.961
336	J95_1_Inc_Proins_O10_041.bmp	bb999d8b-f0df-45ba-a8c8-daf0f6713c6a	iSG	732715	588866	33	32	6651208287	309482	1			0.120468	8.30096	265.631
337	J95_1_Inc_Proins_O10_041.bmp	04d6861d-ab99-4b11-b971-f987a776273d	SG	652251	470725	2	2	2070207829	171608	0			0.037496	0	53.339
338	J95_1_Inc_Proins_O10_041.bmp	433d0108-5498-4050-b882-c0abb6f966c1	iSG	438973	568121	20	16	8470648658	340857	4	c		0.153422	26.0719	104.287
339	J95_1_Inc_Proins_O10_041.bmp	2db46489-9adc-419c-bc60-e5df6c479c68	SG	686342	428960	3	3	3505252163	227566	0			0.0634878	0	47.2532
343	J95_1_Inc_Proins_O10_041.bmp	3c543cf7-5822-401f-8a6a-9cc67e3ff660	SG	757497	224024	7	7	3644156248	223422	0			0.0660037	0	106.055
344	J95_1_Inc_Proins_O10_040.bmp	f6116991-11d5-46fb-bbe6-9dff2c9286b7	lysosomes	132904	557227	15	14	30140834830	630716	1	c		0.545917	1.83178	25.6449
345	J95_1_Inc_Proins_O10_040.bmp	a024d198-f1a6-4316-95f4-de48829eec9f	lysosomes	339720	421614	8	8	20698852436	525586	0			0.374902	0	21.3389
346	J95_1_Inc_Proins_O10_040.bmp	75f7e475-60d3-4fb2-8f5c-2bafb6a891ec	iSG	223641	106600	15	15	21871938570	533466	0			0.396149	0	37.8645
347	J95_1_Inc_Proins_O10_040.bmp	f413a361-4f18-4529-a8b4-f732cf7bf1d2	iSG	440095	111241	19	18	32483961406	647772	1	bc		0.588356	1.69965	30.5937
348	J95_1_Inc_Proins_O10_040.bmp	d8039f3c-4dc1-45d6-9fb3-ad8e241786e1	lysosomes	523306	372593	9	9	29872016467	672226	0			0.541048	0	16.6344
349	J95_1_Inc_Proins_O10_040.bmp	6f9519c5-92aa-455f-a5c3-3f24dd6ec55e	SG	115571	354716	0	0	17195967652	474726	0			0.311457	0	0
350	J95_1_Inc_Proins_O10_040.bmp	2cc2288b-733a-4d12-9f34-8f18b3fdb4e9	lysosomes	713175	303591	16	15	40207432215	769445	1	bc		0.728245	1.37316	20.5975
351	J95_1_Inc_Proins_O10_039.bmp	82ae4d95-714b-47d9-a44f-38330de6cb1d	SG	722920	298761	27	26	11356074026	409164	1	c		0.205683	4.86184	126.408
352	J95_1_Inc_Proins_O10_039.bmp	8bcf0265-d03c-4a83-b1eb-6ab5e5de1ff5	iSG	166447	368054	20	20	6822378397	303664	0			0.123568	0	161.854
353	J95_1_Inc_Proins_O10_038.bmp	603a3b50-546b-47d5-8dab-91a4d8341369	SG	232217	478984	2	2	5718959201	273474	0			0.103583	0	19.3082
361	J95_1_Inc_Proins_O10_038.bmp	5d0cc43b-4124-4b3a-8fdf-6897d14cea83	iSG	339981	566135	34	31	8496002122	334524	3	bc		0.153881	19.4955	201.454
364	J95_1_Inc_Proins_O10_038.bmp	fa262d71-99a6-4ff9-a262-35d012a71906	SG	264356	605765	14	13	5374050995	273058	1			0.0973359	10.2737	133.558
365	J95_1_Inc_Proins_O10_038.bmp	5665d9c4-57f0-4b17-8bda-99077330f700	lysosomes	79668	481654	19	19	11388527292	535509	0			0.206271	0	92.1117
366	J95_1_Inc_Proins_O10_038.bmp	fe205a30-ef8e-462d-a197-290211293fec	SG	73676.8	317669	25	25	18071544243	530482	0			0.327315	0	76.3789
368	J95_1_Inc_Proins_O10_031.bmp	626431f8-12d5-401a-bf90-280bc9602130	iSG	486072	201020	17	17	9361848575	353268	0			0.169564	0	100.257
369	J95_1_Inc_Proins_O10_031.bmp	c68ca7ac-9e82-4181-a5c3-7b8d8bed2723	SG	533067	478130	1	1	12959879912	416996	0			0.234732	0	4.26018
372	J95_1_Inc_Proins_O10_031.bmp	c5d28dda-0ba7-4205-ab0d-d913fc2db7dd	lysosomes	425281	67687.3	4	4	9524753285	352730	0			0.172514	0	23.1865
373	J95_1_Inc_Proins_O10_031.bmp	6149b726-2c09-4f2d-ade8-914ef01133ba	iSG	517464	109830	4	4	4318192429	240337	0			0.078212	0	51.1431
374	J95_1_Inc_Proins_O10_031.bmp	96b153e6-6ef8-4aff-8df3-25c14c461119	SG	324780	480300	10	10	7127793718	313124	0			0.1291	0	77.4593
376	J95_1_Inc_Proins_O10_031.bmp	3cce6d5d-01e1-4e72-9e02-e22e721fed2b	iSG	526472	597330	22	17	15966916785	465262	5	c		0.289196	17.2893	58.7837
377	J95_1_Inc_Proins_O10_030.bmp	3f45fd1c-e947-4cc9-bef9-5025f3645523	SG	674990	128717	11	10	7660426883	318166	1			0.138747	7.20735	72.0735
380	J95_1_Inc_Proins_O10_030.bmp	9c104634-3080-4ea5-b802-14f763f55992	iSG	795458	233401	8	8	6658211400	295673	0			0.120595	0	66.3378
381	J95_1_Inc_Proins_O10_030.bmp	abc2bd1c-affe-4223-9b79-9c5fa39cd6f6	iSG	501219	36821.5	32	26	11307769103	427829	6	c		0.204809	29.2956	126.948
385	J95_1_Inc_Proins_O10_029.bmp	5b4502ab-5d51-4626-8f8b-8bc1a7bb8324	iSG	89187.7	318962	25	22	8699500628	337660	3	c		0.157567	19.0395	139.623
386	J95_1_Inc_Proins_O10_029.bmp	1d386943-a35e-47fe-866d-ae77021b817e	iSG	263343	280426	35	27	12373974015	404575	8	c		0.22412	35.6952	120.471
390	J95_1_Inc_Proins_O10_019.bmp	b08ea3dc-c926-42cb-9850-a54be16c5f3f	lysosomes	627762	333306	17	10	12514945479	428100	7			0.226673	30.8815	44.1164
391	J95_1_Inc_Proins_O10_019.bmp	995be9f4-1d24-42d4-9271-d97893de009c	SG	281383	429439	9	9	6461738562	291948	0			0.117036	0	76.8992
392	J95_1_Inc_Proins_O10_019.bmp	cc4bb938-a1d6-4b7f-a6be-7e016065a8dd	SG	735680	484019	25	25	16525225154	476641	0			0.299308	0	83.5259
393	J95_1_Inc_Proins_O10_019.bmp	406d846a-727e-4323-b0d2-f656e79d501c	lysosomes	400877	358154	8	8	13338162033	434045	0			0.241583	0	33.1149
394	J95_1_Inc_Proins_O10_019.bmp	8dc49ebd-e3f2-4bd0-9d80-d9b81cbaf6eb	SG	165255	612496	9	9	9319615265	363394	0			0.168799	0	53.3179
396	J95_1_Inc_Proins_O10_019.bmp	83d45962-d69f-4be3-8e6c-a50b39b0db9c	SG	200674	339264	14	14	7072641194	318185	0			0.128101	0	109.289
397	J95_1_Inc_Proins_O10_019.bmp	38c9d85a-f6a5-4583-b15a-9d5b989ab051	iSG	384602	530941	14	13	8112007337	330798	1			0.146926	6.80613	88.4797
398	J95_1_Inc_Proins_O10_019.bmp	991c0e94-d7a0-4c30-a889-3f96f8945979	SG	577420	457549	1	1	2935842138	195637	0			0.0531746	0	18.806
399	J95_1_Inc_Proins_O10_019.bmp	ae9245f9-bfec-4f22-901f-0331eb087e8d	SG	90130.3	168943	2	1	6330954733	301169	1			0.114668	8.72087	8.72087
401	J95_1_Inc_Proins_O10_019.bmp	a774988c-114c-478c-8d61-cc2eeac559e0	lysosomes	491285	450105	4	4	8380567748	341932	0			0.151791	0	26.3521
402	J95_1_Inc_Proins_O10_019.bmp	cffecf17-81d2-4c16-bc55-787e573c6a79	SG	613488	27834	4	4	3273082086	216763	0			0.0592827	0	67.4733
403	J95_1_Inc_Proins_O10_022.bmp	ffa45f60-387e-436f-b879-1cc942e6e66d	SG	648906	523852	6	6	7106996577	307594	0			0.128723	0	46.6116
404	J95_1_Inc_Proins_O10_022.bmp	eb904d0a-9bec-4164-8ef4-a7089be07fcb	lysosomes	242819	257586	30	28	32292508466	650714	2	bc		0.584888	3.41946	47.8724
405	J95_1_Inc_Proins_O10_022.bmp	7f0ca04d-e6bd-40e9-b650-b77f6ef104c6	SG	291052	454697	12	12	12796138875	425823	0			0.231766	0	51.7763
406	J95_1_Inc_Proins_O10_022.bmp	7440c373-2ec7-4d2c-b67f-91c6cdf595dd	lysosomes	181736	381596	6	5	7698024729	322977	1	bc		0.139428	7.17215	35.8608
407	J95_1_Inc_Proins_O10_022.bmp	b8448ffb-d60f-4fc2-b4dd-2da9b81dc8c2	SG	519491	588507	24	24	18829916929	500441	0			0.341051	0	70.3707
409	J95_1_Inc_Proins_O10_022.bmp	76794e9a-7125-4422-a86d-74c066276e72	SG	448016	247335	20	19	24361264058	576929	1	bc		0.441236	2.26636	43.0608
410	J95_1_Inc_Proins_O10_022.bmp	63e6a8b0-9d7d-4c10-ae44-a38fc5c65e57	SG	88248.9	476652	9	9	10664206308	378490	0			0.193152	0	46.5954
411	J95_1_Inc_Proins_O10_022.bmp	1de2a762-5809-4aac-a792-5fa99c2997cb	lysosomes	485128	384800	17	16	21242053750	556295	1	c		0.38474	2.59916	41.5865
412	J95_1_Inc_Proins_O10_022.bmp	f91578b5-f47f-4a77-b02c-ff664a64a98b	SG	588245	455382	7	7	7424562691	316468	0			0.134475	0	52.0542
413	J95_1_Inc_Proins_O10_022.bmp	e8db7a17-87ff-4396-ae34-5e848e720b71	SG	728593	97713.6	62	62	37417918380	698400	0			0.677721	0	91.4831
414	J95_1_Inc_Proins_O10_022.bmp	91097af2-c107-4ba6-b065-09c36cabd147	SG	177108	72602.4	29	28	25572748980	587988	1	c		0.463179	2.15899	60.4518
415	J95_1_Inc_Proins_O10_020.bmp	c8e354be-434d-4684-9064-eb9223b36985	SG	568978	513431	1	0	5856535801	285630	1	c		0.106075	9.42731	0
416	J95_1_Inc_Proins_O10_020.bmp	7dd930dd-ad6f-4275-8533-8904ceb9b14c	SG	676290	40064.5	1	1	1890737590	161107	0			0.0342454	0	29.201
417	J95_1_Inc_Proins_O10_020.bmp	6d5d2cc6-57f4-4e54-9501-3062043abe6f	SG	436148	387085	7	6	9664060360	358496	1	b		0.175037	5.71306	34.2784
419	J95_1_Inc_Proins_O10_020.bmp	a4d57005-270e-4d13-b0b5-8f42ef1039a9	lysosomes	192701	505142	10	10	13345210123	439073	0			0.241711	0	41.3717
421	J95_1_Inc_Proins_O10_020.bmp	c980f4d8-14be-4dcb-8fbf-25040b2f3619	lysosomes	282979	335688	9	7	12740287911	446020	2	c		0.230755	8.66721	30.3353
422	J95_1_Inc_Proins_O10_020.bmp	899ed3e2-e7df-4956-808a-cfc3bd5725ae	iSG	65550.5	597190	6	6	7741223688	320836	0			0.140211	0	42.7928
423	J95_1_Inc_Proins_O10_020.bmp	8f75d063-0bed-44ee-b804-e9e0e4de48e8	lysosomes	791138	180408	14	14	10563683169	384065	0			0.191332	0	73.1714
424	J95_1_Inc_Proins_O10_020.bmp	c85c6221-a62b-4071-af73-c581381642b2	SG	52722.4	60623.6	0	0	6682550862	302348	0			0.121036	0	0
425	J95_1_Inc_Proins_O10_020.bmp	ace3e276-f1b0-4d95-86d3-cb9cb1879e80	lysosomes	507287	265738	8	6	13337200335	433691	2	c		0.241566	8.27931	24.8379
426	J95_1_Inc_Proins_O10_020.bmp	8a9dc671-524c-45a9-9612-b96ec4c59038	SG	126090	311494	9	9	5777404139	298454	0			0.104641	0	86.0079
427	J95_1_Inc_Proins_O10_020.bmp	5f1dccbb-bbe4-436c-a514-b67aae2136d3	lysosomes	347032	179828	19	19	22296315608	558303	0			0.403835	0	47.0489
430	J95_1_Inc_Proins_Q6_089.bmp	4fa8c07c-2957-481d-9327-6039760e2528	lysosomes	480715	571005	12	11	9066557205	392708	1	c		0.164215	6.08957	66.9852
431	J95_1_Inc_Proins_Q6_089.bmp	9f09c775-b9f4-42fb-b3cf-93b6f59e3743	iSG	359739	455560	10	9	6399630373	288151	1	c		0.115911	8.62728	77.6455
432	J95_1_Inc_Proins_Q6_089.bmp	07b5c4d6-8e5d-4f66-b4c3-8e0d2e01cc41	SG	229101	349518	8	7	2157852818	172702	1	b		0.0390835	25.5863	179.104
435	J95_1_Inc_Proins_Q6_089.bmp	a99fb5cb-8945-42c5-9790-ef7b21e494b2	SG	589662	45691.6	3	1	3650000020	217740	2	bc		0.0661095	30.2528	15.1264
438	J95_1_Inc_Proins_Q6_089.bmp	4b431f9a-600e-4588-9897-92321de22a21	lysosomes	138727	118710	8	5	10520163242	382087	3	c		0.190543	15.7445	26.2408
440	J95_1_Inc_Proins_Q6_089.bmp	d86ababd-d651-4993-9c5e-dda3e70cd819	lysosomes	305207	90326.9	6	4	10824083872	415160	2	c		0.196048	10.2016	20.4032
441	J95_1_Inc_Proins_Q6_089.bmp	06a1185f-ad09-482f-8f42-4cb2dbab8e11	lysosomes	436459	388320	4	4	5837382185	304068	0			0.105728	0	37.833
443	J95_1_Inc_Proins_Q6_089.bmp	2876301b-17e7-495f-9e6e-de4ddba0623d	SG	410469	164015	5	3	7998407721	323848	2	c		0.144869	13.8056	20.7084
444	J95_1_Inc_Proins_Q6_089.bmp	a0ac4078-5f54-4e64-8e8f-e878a9f8dd50	SG	789111	568167	4	4	1956658267	161147	0			0.0354394	0	112.869
445	J95_1_Inc_Proins_Q6_089.bmp	d5e1ac62-e97f-425a-b9aa-4dfc25191c6e	SG	538990	527388	3	3	3574074869	218328	0			0.0647344	0	46.3432
447	J95_1_Inc_Proins_Q6_089.bmp	69c43a5f-9810-479f-9009-c526ad35164c	lysosomes	172608	252654	2	2	14794868471	452497	0			0.267968	0	7.46359
450	J95_1_Inc_Proins_Q6_090.bmp	a7b22d1b-2c3c-4d48-be61-f13e072e06eb	lysosomes	344211	438848	31	29	22330247868	573810	2	c		0.40445	4.94499	71.7023
456	J95_1_Inc_Proins_Q6_090.bmp	2a99593b-b480-488b-8a91-7bac957fb0d0	iSG	831594	377350	18	8	7645112125	320372	10	c		0.13847	72.2179	57.7743
460	J95_1_Inc_Proins_Q6_090.bmp	8167dabb-d957-4b23-9ff1-c165dab306d2	SG	99859.4	560539	3	3	3759978053	221082	0			0.0681015	0	44.0519
462	J95_1_Inc_Proins_Q6_090.bmp	f4c1b1fb-6511-4ed2-9337-07b815deeb12	iSG	514280	157539	18	14	6276237191	286791	4	c	b	0.113676	35.1876	123.157
463	J95_1_Inc_Proins_Q6_088.bmp	3ff2d8f1-f2e5-4436-b980-f56ca8019f98	SG	92701.9	77608.7	14	14	8886239439	337997	0			0.160949	0	86.9839
466	J95_1_Inc_Proins_Q6_088.bmp	c856e72e-1960-4a9e-917f-297ed8beefb7	SG	715821	97315.6	4	4	6108125408	281799	0			0.110632	0	36.156
467	J95_1_Inc_Proins_Q6_088.bmp	695cfbfd-f37d-4018-b328-c5020cba2615	SG	566076	246894	12	8	7831850989	319338	4	b	c	0.141852	28.1984	56.3968
468	J95_1_Inc_Proins_Q6_088.bmp	e28033d9-5573-4a2b-a099-62f76a7ec167	iSG	755660	321519	7	7	6241804348	284898	0			0.113053	0	61.918
469	J95_1_Inc_Proins_Q6_088.bmp	96ae7c5e-785a-449e-922f-c4f62083a140	SG	541148	50686.1	14	13	7651152436	325995	1	c		0.138579	7.21609	93.8092
470	J95_1_Inc_Proins_Q6_088.bmp	3c9b4e65-0fd4-4c1b-b2f4-d0e7a1586b65	SG	768538	205126	14	12	10670522114	371948	2	bc	c	0.193267	10.3484	62.0904
473	J95_1_Inc_Proins_Q6_088.bmp	96273420-c5b3-4753-81ca-8c141d38f8c8	SG	653802	205150	10	9	8859568463	337015	1	b		0.160466	6.23184	56.0866
474	J95_1_Inc_Proins_Q6_088.bmp	3a40b2f2-f4a9-4997-a307-45f55dfe12ed	SG	194112	571064	13	13	17289409876	503472	0			0.313149	0	41.5138
475	J95_1_Inc_Proins_Q6_088.bmp	04f85d12-bf42-4289-b8aa-4780df1b7139	SG	835416	111553	2	2	4305976343	234942	0			0.0779907	0	25.6441
476	J95_1_Inc_Proins_Q6_088.bmp	0edbf903-0f0b-49b4-b834-55a0fadbaf04	iSG	144079	262225	19	17	14531905965	440650	2	b		0.263205	7.59865	64.5885
477	J95_1_Inc_Proins_Q6_088.bmp	f070b040-a596-45a0-b96f-fa5c8613982b	lysosomes	243304	116910	14	12	19842766769	559590	2	bc		0.359396	5.56489	33.3893
478	J95_1_Inc_Proins_Q6_088.bmp	72ccf9d1-beaf-45f3-b4b7-d314810b93ce	SG	408031	388050	10	7	7119284579	317278	3	bc		0.128946	23.2656	54.2863
479	J95_1_Inc_Proins_Q6_088.bmp	31c90e89-2687-4b41-92e4-9a7c62c25d2d	lysosomes	351704	496542	19	14	11899215184	405610	5	bc		0.215521	23.1996	64.9589
482	J95_1_Inc_Proins_Q6_087.bmp	779f9b7d-0e31-4fdd-9db3-f6ad3877196f	lysosomes	350779	542924	55	50	31833799639	677047	5	c	b	0.57658	8.67182	86.7182
483	J95_1_Inc_Proins_Q6_087.bmp	679e53e5-d7fa-4819-b1cc-fa1555bc2c49	iSG	713427	399176	26	16	19469634016	523351	10	c		0.352638	28.3577	45.3723
485	J95_1_Inc_Proins_Q6_087.bmp	05ce7376-7b24-444d-906d-16df9c11880a	lysosomes	61418.5	380990	6	5	4255406659	238423	1			0.0770748	12.9744	64.8721
494	J95_1_Inc_Proins_Q6_091.bmp	e6f93efa-94c6-47d0-b3c0-d7070a235edb	iSG	257291	575732	17	14	11440091597	391486	3			0.207205	14.4784	67.5659
503	J95_1_Inc_Proins_Q6_092.bmp	327e8d94-9c5e-43b9-8c30-1fb5bc1d7c30	lysosomes	611748	387758	27	24	18264076163	530535	3			0.330803	9.06885	72.5508
504	J95_1_Inc_Proins_Q6_092.bmp	0d3f66f7-a7e0-411b-95c8-bc1e9a40add2	SG	541325	242886	7	7	11300903958	395644	0			0.204684	0	34.199
507	J95_1_Inc_Proins_Q6_092.bmp	6f60ac00-66e2-4425-95cb-04cff9516850	SG	618560	549869	11	10	12288335607	420162	1	bc		0.222569	4.49299	44.9299
508	J95_1_Inc_Proins_Q6_092.bmp	ebcc3677-2a5b-42ea-82bf-b82c7a938805	lysosomes	175048	583776	18	17	22274962436	608706	1	c		0.403449	2.47863	42.1367
511	J95_1_Inc_Proins_Q6_092.bmp	711d6ce7-98aa-4c79-82f0-b53b938af100	SG	538215	131929	4	4	8599494953	344776	0			0.155756	0	25.6812
512	J95_1_Inc_Proins_Q6_092.bmp	fba1dcbc-81e5-4849-8140-64d9892cbfaa	SG	739637	432186	16	16	15034243518	485800	0			0.272303	0	58.758
513	J95_1_Inc_Proins_Q6_092.bmp	6c404740-cb10-4e10-918e-c4617fbb78df	iSG	648567	102068	4	4	2769039914	188484	0			0.0501534	0	79.7553
514	J95_1_Inc_Proins_Q6_092.bmp	11032ec1-4cbe-4e09-baef-a32521907155	iSG	160207	462384	8	8	3929391631	230149	0			0.0711699	0	112.407
515	J95_1_Inc_Proins_Q6_092.bmp	a95767fb-577f-4d50-a97f-7809f7f7f7a7	iSG	806747	217163	2	2	8925681206	338371	0			0.161664	0	12.3714
516	J95_1_Inc_Proins_Q6_092.bmp	3e0e3172-79ce-4078-8a86-03f7d7c13b61	SG	450547	189671	3	2	7801426341	327901	1			0.141301	7.07709	14.1542
517	J95_1_Inc_Proins_Q6_092.bmp	994df950-502b-4693-840d-0ea16674f635	lysosomes	271080	452393	3	3	13357285360	429545	0			0.24193	0	12.4003
519	J95_1_Inc_Proins_Q6_092.bmp	57f8f8bb-e7e8-4a9c-af33-db6036cefc3d	lysosomes	669667	260860	6	5	10131741182	370219	1	c		0.183508	5.44935	27.2468
523	J95_1_Inc_Proins_Q6_005.bmp	1c87aa8c-ed8b-45e0-9e4a-10c1283716e9	SG	485585	84512.4	6	5	9565015614	350222	1	c		0.173243	5.77222	28.8611
524	J95_1_Inc_Proins_Q6_005.bmp	fd250e23-666d-408b-a072-c4dc12adc8dc	iSG	686150	175601	1	0	14739122612	447017	1	bc		0.266958	3.74591	0
526	J95_1_Inc_Proins_Q6_005.bmp	4c30364f-6223-42f2-adcf-af255c108e90	SG	86501.9	454739	4	4	13038623785	413342	0			0.236158	0	16.9378
528	J95_1_Inc_Proins_Q6_005.bmp	cabe6289-9d58-484f-bdc2-94717b91c412	SG	246130	544697	29	26	23416743071	547940	3	bc	c	0.424129	7.07332	61.3021
529	J95_1_Inc_Proins_Q6_005.bmp	a21eff7d-0374-4c39-a709-39b4c505ec80	iSG	642323	529978	2	2	12399343437	404862	0			0.224579	0	8.90554
531	J95_1_Inc_Proins_Q6_006.bmp	dc4728fa-bc5f-4ea7-aa0b-1d75e7ad14f1	SG	827842	506626	17	16	7478019407	314554	1			0.135443	7.38316	118.131
532	J95_1_Inc_Proins_Q6_006.bmp	cdf9f18d-8a8c-4876-b5b5-82d68346fdf0	SG	224304	379388	13	13	7395989400	321390	0			0.133958	0	97.0456
533	J95_1_Inc_Proins_Q6_006.bmp	e2921d5e-2a97-4445-bde1-8622cce7565f	SG	597490	422360	4	2	4412703541	238995	2	bc		0.0799238	25.0238	25.0238
534	J95_1_Inc_Proins_Q6_006.bmp	1f462b5f-3fbf-4ed9-b08a-5b276da47cd0	lysosomes	51565.4	459588	18	17	10516811573	378703	1	b		0.190483	5.24982	89.247
537	J95_1_Inc_Proins_Q6_006.bmp	28605d43-541d-459d-b210-2195e9fe1dc0	SG	244689	495721	16	15	8489825269	332039	1	bc		0.153769	6.50324	97.5487
538	J95_1_Inc_Proins_Q6_006.bmp	caa0f2e9-8f51-4d9a-a198-b0b92e33619a	SG	302605	173637	13	12	10933106151	375358	1	c		0.198023	5.04993	60.5991
539	J95_1_Inc_Proins_Q6_006.bmp	d66ff0ad-70ac-4aca-9cda-53e1df8dc652	SG	723407	49667.5	9	7	8553925286	348398	2	c		0.15493	12.909	45.1816
544	J95_1_Inc_Proins_Q6_009.bmp	6a8112a1-78cf-444a-860f-95cdafb4a791	iSG	615206	470709	19	15	12610179231	406768	4	c		0.228398	17.5133	65.6748
545	J95_1_Inc_Proins_Q6_009.bmp	372c4d05-8fad-4678-902c-5ef68c60f737	lysosomes	470962	197456	17	14	36167563026	712132	3	b		0.655074	4.57963	21.3716
549	J95_1_Inc_Proins_Q6_009.bmp	d6eac42c-0e56-401f-8549-4717ebe0f09b	SG	543396	582358	11	8	9837715743	357783	3			0.178183	16.8367	44.8977
550	J95_1_Inc_Proins_Q6_009.bmp	602c1653-9af8-434a-93c0-0b2284e32ab3	lysosomes	218238	423610	56	55	46271626019	776872	1			0.838081	1.1932	65.6261
553	J95_1_Inc_Proins_Q6_011.bmp	cf9d51c3-4850-4c5e-a7a4-528b2cb3676f	SG	463327	85030.6	15	14	12057171828	397154	1	c		0.218382	4.57913	64.1079
560	J95_1_Inc_Proins_Q6_011.bmp	657e80a9-44ae-4ae5-91eb-a579b5a493ac	SG	802524	231092	19	16	10568029839	370114	3	c		0.19141	15.6731	83.5901
562	J95_1_Inc_Proins_Q6_011.bmp	218cddb6-0127-40c5-be41-b9ab87fcc30e	lysosomes	142250	451657	54	52	39539263913	725816	2	b		0.716143	2.79274	72.6112
567	J95_1_Inc_Proins_Q6_011.bmp	752c8295-d962-4592-bfad-ad11ce9f86f3	lysosomes	385578	186255	15	13	10027071004	404976	2	b		0.181612	11.0125	71.581
572	J95_1_Inc_Proins_Q6_012.bmp	dbba0e2a-a8e4-424c-b465-fbd923ebf546	SG	689697	241411	1	1	1894292671	160370	0			0.0343098	0	29.1462
573	J95_1_Inc_Proins_Q6_012.bmp	78b80492-8af2-4f48-9c17-536629980021	SG	709858	295635	8	8	2453068871	182866	0			0.0444305	0	180.057
576	J95_1_Inc_Proins_Q6_012.bmp	ed4e89f8-08dd-4af9-a6ca-3f74192201b9	SG	340892	540194	20	17	5262117590	261499	3			0.0953085	31.4767	178.368
577	J95_1_Inc_Proins_Q6_012.bmp	28782ff5-72bc-4847-9af5-4caf5b3a7a24	SG	487303	107874	3	1	3484415845	218278	2	b		0.0631104	31.6905	15.8452
578	J95_1_Inc_Proins_Q6_012.bmp	3dcb7318-a5db-4883-9e49-9c677b75939c	SG	494544	175206	4	4	1080488760	117097	0			0.01957	0	204.394
581	J95_1_Inc_Proins_Q6_012.bmp	9c343cb4-dd40-4675-be15-432b6fcb20c0	SG	436377	236070	8	8	3179527482	202984	0			0.0575882	0	138.917
583	J95_1_Inc_Proins_Q6_012.bmp	4906f335-8961-49ce-972f-6c4a14b8a9c8	SG	322815	92961.5	7	5	2409242751	178635	2	b		0.0436367	45.833	114.582
584	J95_1_Inc_Proins_Q6_012.bmp	d21b3add-e31b-4627-bbb0-2b6e7de83b85	lysosomes	502549	217532	8	8	1807672617	163367	0			0.0327409	0	244.342
586	J95_1_Inc_Proins_Q6_012.bmp	b72462c9-3625-4c8a-af1f-2f64b56aef32	SG	654598	192549	1	1	1490430688	142190	0			0.026995	0	37.0439
587	J95_1_Inc_Proins_Q6_012.bmp	3adf8e0b-2a74-45fc-af0e-53c0158952a7	SG	158319	537251	6	5	3897910919	230779	1	c		0.0705997	14.1644	70.8218
592	J95_1_Inc_Proins_Q6_012.bmp	ebd9fbc3-b323-4de2-a478-23ee4866c331	SG	163058	616044	15	15	4637797244	248819	0			0.0840007	0	178.57
596	J95_1_Inc_Proins_Q6_012.bmp	185bec7d-2375-430c-8505-6c0f75fe6c2e	SG	499076	282248	3	3	4407273842	240789	0			0.0798254	0	37.582
598	J95_1_Inc_Proins_Q6_012.bmp	c17367bb-b7da-42fb-9f7b-dc8664df3e02	SG	389099	71567.3	9	9	2426072747	176343	0			0.0439415	0	204.818
601	J95_1_Inc_Proins_Q6_013.bmp	2f874916-2074-4fa5-96f5-4cb3e20152ec	SG	156815	53517.4	15	13	4362301310	240201	2	b	c	0.0790109	25.313	164.534
603	J95_1_Inc_Proins_Q6_013.bmp	42f210f5-645f-44ac-a1d6-aada22e6073c	SG	72037.3	240701	17	14	3880214690	223323	3	c		0.0702792	42.6869	199.205
605	J95_1_Inc_Proins_Q6_013.bmp	231b327f-9ce8-4104-9a6a-4d99bb1dd24a	lysosomes	653908	199676	8	8	4186378750	239843	0			0.0758245	0	105.507
612	J95_1_Inc_Proins_Q6_013.bmp	069b61ae-6e13-4e49-8235-53d0e4567b29	SG	544345	460002	5	5	3192468167	204176	0			0.0578226	0	86.4713
613	J95_1_Inc_Proins_Q6_013.bmp	74dc4ad9-a6fb-492b-9ff8-cf0c242f0027	SG	138366	225740	12	11	3642010946	219164	1			0.0659648	15.1596	166.756
616	J95_1_Inc_Proins_Q6_013.bmp	7d044c91-8dff-4bab-b85e-f4f2ab67ccaf	lysosomes	594967	283974	2	2	4440507224	239802	0			0.0804274	0	24.8672
617	J95_1_Inc_Proins_Q6_013.bmp	a6e1f1b8-74dc-4b5f-9b39-e52fa6935533	SG	753512	233361	14	13	9772487271	361296	1	b		0.177001	5.64968	73.4458
620	J95_1_Inc_Proins_Q6_013.bmp	302918b5-e1c6-41fe-b88c-b9909f49119a	lysosomes	724818	407485	26	24	8361821638	333649	2	c		0.151451	13.2056	158.467
623	J95_1_Inc_Proins_Q6_014.bmp	12b3bf45-efbc-43dc-a4a8-527f885fe3f9	SG	101610	36360.3	16	16	7514206770	325821	0			0.136099	0	117.562
627	J95_1_Inc_Proins_Q6_014.bmp	636a3436-cd57-440b-b3af-88d5f7d0558a	SG	600737	227736	6	6	4612576352	246770	0			0.0835439	0	71.8185
631	J95_1_Inc_Proins_Q6_014.bmp	d84db774-2130-41b9-8690-a53c7706ce57	SG	188827	87173.6	8	8	3837554936	222093	0			0.0695066	0	115.097
633	J95_1_Inc_Proins_Q6_014.bmp	b34a6e48-32fe-4e55-9d91-f430ee8c41a8	SG	624199	134706	3	2	2859328986	196001	1	c		0.0517887	19.3092	38.6184
634	J95_1_Inc_Proins_Q6_014.bmp	3d9bb9fd-aacc-4341-8dd0-c54eaada59e6	lysosomes	532136	294080	9	8	3074697627	203318	1	c		0.0556895	17.9567	143.654
635	J95_1_Inc_Proins_Q6_014.bmp	2ad8bfa1-854d-4bd0-833d-a19600b9854a	SG	172198	300677	8	7	2575855330	182537	1	b		0.0466544	21.4342	150.039
636	J95_1_Inc_Proins_Q6_014.bmp	1619e245-3d5a-47cc-a293-dfe3476bacc3	SG	168705	152182	6	6	3159850792	205692	0			0.0572319	0	104.837
641	J95_1_Inc_Proins_Q6_014.bmp	a1dd44da-aedc-4bc7-ae3d-06e970ffea09	lysosomes	450029	198612	3	3	3930681344	228819	0			0.0711933	0	42.1388
643	J95_1_Inc_Proins_Q6_014.bmp	44e3bdec-f790-4fe0-af10-ea589b8ee592	SG	279291	459022	6	5	3705384180	220390	1	c		0.0671127	14.9003	74.5016
648	J95_1_Inc_Proins_Q6_015.bmp	f88c27f1-424d-4d97-a570-68e95b74e971	lysosomes	466710	45701.2	14	14	3542249019	214830	0			0.0641579	0	218.212
649	J95_1_Inc_Proins_Q6_015.bmp	8d1f3eb5-5077-48b6-884b-6008c1934ce7	SG	194925	354346	2	2	2772895001	189487	0			0.0502232	0	39.8222
650	J95_1_Inc_Proins_Q6_015.bmp	e6345607-652b-4560-8d52-72e953283e83	SG	30469.2	312474	10	9	2641577004	188022	1	c		0.0478448	20.9009	188.108
651	J95_1_Inc_Proins_Q6_015.bmp	1b4345b2-a3e9-4cb4-9e99-6b8da1735b30	SG	594462	525015	8	8	2891903608	200938	0			0.0523787	0	152.734
653	J95_1_Inc_Proins_Q6_015.bmp	66e81bda-4ca1-4b22-afef-c7c29b3578e7	lysosomes	52368.3	438322	12	10	5263247730	267890	2	c		0.095329	20.98	104.9
657	J95_1_Inc_Proins_Q6_015.bmp	8f6bd9ea-07e2-4ba5-bb06-aeac312957ba	lysosomes	620991	116174	11	6	3818023105	221507	4	b	c	0.0691528	57.8429	86.7644
658	J95_1_Inc_Proins_Q6_015.bmp	8092f301-e966-4611-a08c-c9c0fe2609ef	SG	850046	52915.1	3	3	1491211411	138302	0			0.0270091	0	111.074
659	J95_1_Inc_Proins_Q6_015.bmp	a7886e0c-6b86-49fc-9fd5-7c2e954fd077	lysosomes	666764	318617	8	7	3021357938	197146	1	c		0.0547234	18.2737	127.916
660	J95_1_Inc_Proins_Q6_015.bmp	f5efa942-5d82-4c5a-9c8b-02ec0090296c	SG	111362	403760	5	5	2614559467	184303	0			0.0473554	0	105.585
661	J95_1_Inc_Proins_Q6_015.bmp	9ea9b152-cc5d-4741-ad3c-5c9a9778e3f2	SG	584636	279203	7	7	6482718869	290143	0			0.117416	0	59.6169
663	J95_1_Inc_Proins_Q6_015.bmp	657777fc-0322-4a51-b7dc-6f38b1d1a75f	SG	692178	59222.2	8	7	2438509366	180805	1			0.0441668	22.6415	158.49
664	J95_1_Inc_Proins_Q6_015.bmp	fd03de59-0481-4e21-ac29-0488369f66c1	SG	739516	84183.1	1	1	1466927878	136826	0			0.0265693	0	37.6374
665	J95_1_Inc_Proins_Q6_015.bmp	62f1756f-365e-4e5b-b9ef-589257dd4170	SG	327188	596358	14	13	4992106660	254022	1	b		0.090418	11.0597	143.777
667	J95_1_Inc_Proins_Q6_015.bmp	072905f1-e8e5-4a45-8b2d-8f01fbd780e5	lysosomes	259045	96198.6	12	10	2719488968	201238	2	c		0.0492559	40.6042	203.021
668	J95_1_Inc_Proins_Q6_015.bmp	ca9c2ed0-e8d5-4466-9663-a99729d1e117	lysosomes	691531	536130	5	4	6806743684	295324	1	b		0.123285	8.11128	32.4451
669	J95_1_Inc_Proins_Q6_015.bmp	465c95c4-1b55-43d6-a46b-08b5cd9e43c3	SG	380677	153537	3	3	2979289676	201349	0			0.0539615	0	55.5952
670	J95_1_Inc_Proins_Q6_015.bmp	fbd23c33-02bf-491a-9c1b-0341f05daf5a	SG	507265	307642	5	1	3590462379	217990	4	c	b	0.0650312	61.509	15.3772
671	J95_1_Inc_Proins_Q6_015.bmp	f6624f30-2642-4d0b-86fc-d222455e230e	SG	294223	371976	11	11	5804088227	274855	0			0.105125	0	104.638
672	J95_1_Inc_Proins_Q6_015.bmp	b1c8d61c-5ae7-4371-88f0-f6f445b569c9	SG	424571	508536	4	4	3558799210	216264	0			0.0644577	0	62.0562
673	J95_1_Inc_Proins_Q6_015.bmp	c370d914-a065-4325-91fe-755921af9610	lysosomes	422526	570274	6	6	2835456974	192218	0			0.0513564	0	116.831
674	J95_1_Inc_Proins_Q6_015.bmp	1b9ef21e-d70e-47ec-ac65-7e8a7c3b767e	SG	345747	446045	14	14	6549858544	290094	0			0.118632	0	118.012
675	J95_1_Inc_Proins_Q6_015.bmp	49483242-fa8b-4051-b357-8de56efed146	SG	75211.4	598589	1	0	1663828797	146076	1	b		0.0301356	33.1833	0
676	J95_1_Inc_Proins_Q6_015.bmp	c6418351-3749-47e9-9a81-40b04424179a	SG	706291	354431	4	4	1416806629	135945	0			0.0256615	0	155.876
679	J95_1_Inc_Proins_Q6_015.bmp	1f892cda-41b3-423f-9731-c3ab9ba71072	SG	309837	123648	1	1	2751876014	190821	0			0.0498425	0	20.0632
680	J95_1_Inc_Proins_Q6_015.bmp	5e29e700-ed62-429c-8c19-b0d5794c2ed3	lysosomes	647905	484638	6	6	2639324335	194573	0			0.047804	0	125.513
682	J95_1_Inc_Proins_Q6_015.bmp	9aee526c-86f0-4bad-a6de-715e5ec4c690	SG	525896	172573	3	3	3219623901	203666	0			0.0583145	0	51.4452
683	J95_1_Inc_Proins_Q6_015.bmp	a2f077d6-2cca-4509-8e66-52b57eaf20f9	SG	142780	204188	11	11	4018047531	232254	0			0.0727757	0	151.149
684	J95_1_Inc_Proins_Q6_015.bmp	3c355cf3-1c21-4786-a375-4fe462f31dfe	SG	640120	32688.6	16	16	3933890345	227851	0			0.0712514	0	224.557
685	J95_1_Inc_Proins_Q6_015.bmp	3b57954f-01a6-42dc-aee1-69adfa26c1a2	SG	550869	575374	16	14	5040118190	256257	2	c		0.0912876	21.9088	153.361
688	J95_1_Inc_Proins_Q6_015.bmp	f27c9eb6-8c79-453b-996d-0f1896eb2d82	SG	785945	35781.4	9	9	3362798953	211455	0			0.0609077	0	147.765
689	J95_1_Inc_Proins_Q6_015.bmp	6e37b84b-d8af-4315-b58c-fae14d96e8f3	lysosomes	479150	626802	1	1	4740250870	261680	0			0.0858564	0	11.6474
690	J95_1_Inc_Proins_Q6_015.bmp	236306c2-3380-45c3-8287-336a0d42be87	SG	267222	567736	13	13	3794152727	220649	0			0.0687205	0	189.172
692	J95_1_Inc_Proins_Q6_015.bmp	ad3c9928-63ff-4deb-8139-3be865452b3e	SG	746032	455556	2	2	3146188517	199122	0			0.0569844	0	35.0973
693	J95_1_Inc_Proins_Q6_015.bmp	320ad807-21f2-4922-ad39-bb28e60ab468	SG	445672	320173	6	6	3328736451	208906	0			0.0602907	0	99.5178
695	J95_1_Inc_Proins_Q6_018.bmp	21ac97b7-66e6-40ad-b02a-7a5e7ca8173c	SG	380543	95506	0	0	1603861860	142373	0			0.0290495	0	0
696	J95_1_Inc_Proins_Q6_018.bmp	da282146-5e3d-4cfb-94da-f1dcd41929fa	SG	536736	199350	0	0	3239188783	204825	0			0.0586688	0	0
697	J95_1_Inc_Proins_Q6_018.bmp	8405eaa2-d3f0-40f4-90f1-9e42d4932154	SG	472718	195086	0	0	2306515749	171784	0			0.0417761	0	0
698	J95_1_Inc_Proins_Q6_018.bmp	36754981-6117-4e7d-939e-93819b6748d5	SG	754350	260878	1	0	1096288673	119719	1	c		0.0198562	50.3621	0
699	J95_1_Inc_Proins_Q6_018.bmp	3ac41f28-1896-49d7-b1fa-1bb23b150677	SG	267964	476628	4	4	2063748392	164288	0			0.037379	0	107.012
700	J95_1_Inc_Proins_Q6_018.bmp	d81c2787-167f-417c-afca-5e968270fb9a	SG	828934	222912	2	0	2011940107	159892	2	c		0.0364407	54.8837	0
701	J95_1_Inc_Proins_Q6_018.bmp	8c85e6b8-af92-490f-be84-e91ff58c67fd	SG	202877	68305.7	8	5	3068108002	203802	3	c	b	0.0555702	53.9858	89.9763
702	J95_1_Inc_Proins_Q6_018.bmp	c5965cff-e21e-4c77-9216-45748d8c7b76	SG	337613	191962	0	0	1840302797	154535	0			0.0333319	0	0
703	J95_1_Inc_Proins_Q6_018.bmp	0314fea5-e4c7-4332-afac-7e79b218b6a1	SG	224152	139565	13	13	3713020733	222414	0			0.067251	0	193.306
704	J95_1_Inc_Proins_Q6_018.bmp	042dd032-2d98-4c64-88b5-4f964f595236	SG	528078	317147	0	0	2218595367	168945	0			0.0401836	0	0
705	J95_1_Inc_Proins_Q6_018.bmp	2ba3af40-677e-406a-8a80-97947c9a82eb	SG	127432	245193	6	5	1425429088	136676	1	c		0.0258177	38.7332	193.666
706	J95_1_Inc_Proins_Q6_018.bmp	4db089ed-d593-4440-b492-0fe760d61034	SG	547743	409926	0	0	2759718417	188372	0			0.0499846	0	0
707	J95_1_Inc_Proins_Q6_018.bmp	3ad2ef09-0b6f-49c7-8cbb-3637272857d2	SG	614482	271021	0	0	2955446747	194566	0			0.0535296	0	0
708	J95_1_Inc_Proins_Q6_018.bmp	647e0924-062f-43aa-9c6a-046300ac4d73	SG	669303	208050	0	0	1364859545	133030	0			0.0247206	0	0
709	J95_1_Inc_Proins_Q6_018.bmp	bf699776-2dc7-477d-a5ee-e77e43f9876d	SG	36658.1	281697	4	4	1764025703	152952	0			0.0319504	0	125.194
713	J95_1_Inc_Proins_Q6_018.bmp	6bd2be73-d85e-4eb9-8a38-b233155a55f2	SG	226212	426893	4	4	2938370286	197039	0			0.0532203	0	75.1592
714	J95_1_Inc_Proins_Q6_018.bmp	724d4609-5b1a-4acf-a4b7-86b1f9ed7d36	SG	90074.2	404363	8	7	2931415207	206012	1	c		0.0530944	18.8344	131.841
715	J95_1_Inc_Proins_Q6_018.bmp	86d33c69-491f-48e5-89f5-1435399362c8	SG	165554	334234	5	5	2239081018	171564	0			0.0405547	0	123.29
716	J95_1_Inc_Proins_Q6_018.bmp	831fcca9-d4f0-42bd-b16b-52970121b5ee	SG	746809	118245	0	0	2305422628	171299	0			0.0417563	0	0
717	J95_1_Inc_Proins_Q6_018.bmp	b225b0d5-d5a2-4a13-9814-881c03d1a9dc	SG	63702.9	181387	2	1	2961106825	196049	1	c		0.0536322	18.6455	18.6455
718	J95_1_Inc_Proins_Q6_018.bmp	b8bed0e0-197f-4d55-8943-247edc0349ab	SG	433232	103482	0	0	1575595893	141160	0			0.0285375	0	0
719	J95_1_Inc_Proins_Q6_018.bmp	74fd11fb-f380-469a-97be-bd0aa63abbc1	SG	503938	112049	0	0	1539882805	141580	0			0.0278907	0	0
720	J95_1_Inc_Proins_Q6_018.bmp	1093c9df-5938-494b-b09e-05462441b939	lysosomes	136974	376962	3	3	3431763724	220333	0			0.0621568	0	48.265
721	J95_1_Inc_Proins_Q6_018.bmp	f3142dc7-71f1-4c70-b4d6-1d545fb02b1c	SG	335294	440634	18	18	5465286070	266553	0			0.0989884	0	181.84
722	J95_1_Inc_Proins_Q6_018.bmp	4d0081f2-95e9-4a2b-af95-867d3b483313	SG	312606	303798	17	17	3923038011	229329	0			0.0710548	0	239.252
723	J95_1_Inc_Proins_Q6_018.bmp	9845e845-5f11-4404-8566-38b4e61a4310	SG	245772	241654	27	25	8008705823	333209	2			0.145055	13.7878	172.348
724	J95_1_Inc_Proins_Q6_018.bmp	91c0a62e-4f28-4529-b681-81dc71398e6c	SG	678464	153185	0	0	1352932672	132827	0			0.0245046	0	0
725	J95_1_Inc_Proins_Q6_018.bmp	432693ef-2b06-481c-a205-61290cd2b120	SG	413644	203791	0	0	2131091198	165237	0			0.0385988	0	0
726	J95_1_Inc_Proins_Q6_018.bmp	64f08c27-24e8-4755-88bc-f8612835f197	SG	215318	616170	0	0	3142167054	200302	0			0.0569116	0	0
728	J95_1_Inc_Proins_Q6_018.bmp	ca1849c3-e2c1-44bd-bc76-1aab707a93c6	SG	415727	55926.2	0	0	1765054161	149665	0			0.031969	0	0
729	J95_1_Inc_Proins_Q6_018.bmp	157ff6d4-00e4-4041-9fdb-7b27c5dbdaa1	SG	735468	434241	0	0	9.89748e+08	112368	0			0.0179265	0	0
732	J95_1_Inc_Proins_Q6_021.bmp	4acd7145-df44-4640-ba7a-0dd61f1246c1	SG	458992	312609	2	2	7010797403	302502	0			0.126981	0	15.7504
733	J95_1_Inc_Proins_Q6_021.bmp	dce6e691-5158-4d2b-bb2d-204103de2977	SG	159945	463626	2	2	7454170219	319797	0			0.135011	0	14.8136
735	J95_1_Inc_Proins_Q6_021.bmp	56ea904e-dfd7-4c53-8a51-3d391c164f33	SG	521375	379094	7	7	5891178923	280257	0			0.106702	0	65.6031
736	J95_1_Inc_Proins_Q6_021.bmp	e9fb29ad-de75-42f6-a4a5-a8edcf346b06	SG	289820	524351	9	8	6828882266	304524	1	b		0.123686	8.08498	64.6799
737	J95_1_Inc_Proins_Q6_021.bmp	cde7d343-a8f4-4a65-9ef0-6ec9b99e15f6	lysosomes	208762	578088	6	6	10776502585	386946	0			0.195186	0	30.7399
738	J95_1_Inc_Proins_Q6_021.bmp	abdff773-d702-49e9-b795-335e6eeabc4f	SG	556145	584681	2	2	4559824128	241498	0			0.0825884	0	24.2165
739	J95_1_Inc_Proins_Q6_021.bmp	ace189c3-2a8d-4bc0-b1c0-a23f4fdceb9b	SG	654252	524360	5	5	9344870716	363144	0			0.169256	0	29.541
740	J95_1_Inc_Proins_Q6_021.bmp	2a36ab9a-ccd4-4229-92ec-d307dc47acde	lysosomes	279541	165299	14	14	17002266767	489524	0			0.307948	0	45.4622
741	J95_1_Inc_Proins_Q6_021.bmp	1044a812-a93a-466b-b69e-16d976385d80	SG	571651	399005	4	4	4647873886	249865	0			0.0841832	0	47.5154
743	J95_1_Inc_Proins_Q6_021.bmp	7dbdf428-6ad9-4780-9a36-903ed88655ac	lysosomes	460916	106338	2	2	8197442943	329726	0			0.148474	0	13.4704
744	J95_1_Inc_Proins_Q6_021.bmp	32d16e8d-306a-4178-9348-7a7411b5184a	SG	372894	129774	12	12	10051171128	367024	0			0.182049	0	65.9164
745	J95_1_Inc_Proins_Q6_021.bmp	214fbbea-2771-46cf-a18b-854dba83ea1c	SG	101319	377971	12	12	10476725794	377604	0			0.189757	0	63.2389
747	J95_1_Inc_Proins_Q6_021.bmp	d078f7fd-bf8c-4982-a51c-3470a119aecb	SG	370279	274848	11	9	10430840558	371221	2	b		0.188925	10.5862	47.6378
750	J95_1_Inc_Proins_Q6_021.bmp	a00ffd3e-f49b-42c9-9e81-af32ad642e7b	SG	805251	346447	7	5	8190257268	336597	2	bc		0.148344	13.4822	33.7055
754	J95_1_Inc_Proins_Q6_081.bmp	dcba929a-bcbf-497b-a002-70ebaa54269a	iSG	601103	497813	18	16	12796728213	409871	2	b		0.231777	8.62899	69.0319
759	J95_1_Inc_Proins_Q6_081.bmp	545eab02-719d-4ce8-9dbb-5b33e9840707	iSG	447451	322436	43	39	20688114283	525913	4			0.374707	10.675	104.081
768	J95_1_Inc_Proins_Q6_027.bmp	367af94c-4735-4e47-a65c-dd571fd8b482	lysosomes	567609	180327	5	5	7821247768	321698	0			0.14166	0	35.2958
770	J95_1_Inc_Proins_Q6_027.bmp	12e39868-667d-4c3f-89fc-4edb80dc5abb	SG	634512	280245	7	6	7395264703	308220	1	b		0.133945	7.46578	44.7947
771	J95_1_Inc_Proins_Q6_027.bmp	f5207dab-db90-4667-a1de-8c7b4b5c8ca9	SG	355908	88452	3	3	4822938674	251925	0			0.087354	0	34.343
772	J95_1_Inc_Proins_Q6_027.bmp	fbe7b062-91d8-4990-ac2d-f864fca4501e	SG	32979.6	112451	3	3	4233319747	235821	0			0.0766747	0	39.1263
774	J95_1_Inc_Proins_Q6_027.bmp	e76b98cc-6bd0-4ba0-ac90-f7e6b291f4dd	SG	574728	504492	6	6	8026164477	322158	0			0.145371	0	41.2736
775	J95_1_Inc_Proins_Q6_027.bmp	cec79748-9f7a-456e-b31b-eb13486e89c5	SG	410206	42446.6	7	7	4875266686	250134	0			0.0883018	0	79.2736
776	J95_1_Inc_Proins_Q6_027.bmp	cc167f8e-2f69-4b7e-b7a1-5a37c185c68f	SG	57483.7	435728	9	9	5974736948	282746	0			0.108216	0	83.1673
777	J95_1_Inc_Proins_Q6_027.bmp	4e8f1585-ecb9-447d-9d71-fa99a36f0414	lysosomes	172970	388146	22	22	17359997058	473928	0			0.314428	0	69.9684
779	J95_1_Inc_Proins_Q6_027.bmp	1a816bea-2e8d-415f-ab34-56cd7dd0decd	SG	542290	389497	2	2	6513165613	288370	0			0.117968	0	16.9538
783	J95_1_Inc_Proins_Q6_027.bmp	a24f3147-7af7-4a89-b9b8-b48099cd58c8	SG	701956	145846	4	3	3297407092	206009	1	c		0.0597233	16.7439	50.2317
785	J95_1_Inc_Proins_Q6_027.bmp	18515b97-06aa-44be-834e-7676cbde4fac	SG	486566	245338	13	13	10032051929	364518	0			0.181703	0	71.5455
786	J95_1_Inc_Proins_Q6_027.bmp	303b6046-c38b-4371-8d66-3518e81dd4b8	SG	279708	52282.7	4	4	4675053511	245836	0			0.0846755	0	47.2392
787	J95_1_Inc_Proins_Q6_043.bmp	a69a89cd-8259-4e5a-a165-2c463bd4c90b	SG	111043	161798	0	0	3795054468	220585	0			0.0687368	0	0
788	J95_1_Inc_Proins_Q6_043.bmp	61b76b38-fd25-40da-9c1b-1e999b9d6468	SG	293215	624716	1	0	4590555730	253765	1	c		0.0831451	12.0272	0
790	J95_1_Inc_Proins_Q6_043.bmp	4ee9aee1-b985-42c4-b836-24ef1e6f76d0	SG	157398	41909.1	0	0	4095232726	229327	0			0.0741737	0	0
791	J95_1_Inc_Proins_Q6_043.bmp	246c5b2b-8794-4269-a11f-a1dc2086b3e4	SG	310442	97152.7	0	0	4018418004	227730	0			0.0727824	0	0
792	J95_1_Inc_Proins_Q6_043.bmp	d723d069-6696-488d-9f81-694c955e2b65	SG	129554	487162	1	1	3158219937	205750	0			0.0572023	0	17.4818
793	J95_1_Inc_Proins_Q6_043.bmp	51a814f5-9cba-4cce-baa0-614cf405204b	SG	186504	359804	1	0	3498181790	213425	1	b		0.0633598	15.7829	0
794	J95_1_Inc_Proins_Q6_043.bmp	fab9349f-8351-4352-91b3-49adecbee71e	SG	73562.5	214333	2	2	2732244279	188530	0			0.049487	0	40.4147
795	J95_1_Inc_Proins_Q6_043.bmp	8320ca37-0e11-46c6-9d01-9e28bd8a07d9	SG	413846	514660	0	0	3040969116	198613	0			0.0550786	0	0
796	J95_1_Inc_Proins_Q6_043.bmp	b21cdff6-53c4-4589-8f4f-f99ff5057dd8	SG	206567	545887	2	1	2389186343	176227	1	c		0.0432734	23.1089	23.1089
797	J95_1_Inc_Proins_Q6_043.bmp	a28d912c-4e18-4bc6-b6a4-838d09ce71e9	SG	466643	100416	2	2	3297463336	207415	0			0.0597243	0	33.4872
798	J95_1_Inc_Proins_Q6_043.bmp	54701400-15c3-40cc-8002-6f4ac2fe85dc	SG	43084	149240	0	0	2684064720	185296	0			0.0486143	0	0
799	J95_1_Inc_Proins_Q6_043.bmp	cf2688de-c2dd-45d0-ad54-bdab0bc54628	SG	82488.8	36225.3	0	0	2864271948	191646	0			0.0518783	0	0
800	J95_1_Inc_Proins_Q6_043.bmp	38eb289d-18f9-43a5-a639-96d573c88685	SG	255380	492406	0	0	2722754493	188621	0			0.0493151	0	0
801	J95_1_Inc_Proins_Q6_043.bmp	5ee652f5-3add-4a22-b49e-4b3b7f3a8f8c	SG	171892	425220	1	1	2309340563	173914	0			0.0418272	0	23.9079
802	J95_1_Inc_Proins_Q6_043.bmp	163f74e6-e743-48d8-a37c-be2dd63c2ec9	SG	382663	60378.5	1	0	4777884171	248062	1	c		0.086538	11.5556	0
803	J95_1_Inc_Proins_Q6_043.bmp	c8370b87-1fc8-4858-9eae-336393523b7b	SG	48478.4	614317	0	0	2294300222	172059	0			0.0415548	0	0
804	J95_1_Inc_Proins_Q6_043.bmp	269215bd-46ad-41ef-b7e6-b1a626bf3739	SG	229755	317266	0	0	2357694874	174292	0			0.042703	0	0
805	J95_1_Inc_Proins_Q6_043.bmp	e488d233-4389-4898-8cd5-d442c7c6bbed	SG	332638	386668	0	0	2445594521	178321	0			0.0442951	0	0
806	J95_1_Inc_Proins_Q6_043.bmp	197e1f40-3154-4025-b9b3-692a9e11a12c	SG	281965	277872	0	0	2620948549	183541	0			0.0474711	0	0
807	J95_1_Inc_Proins_Q6_043.bmp	7f71046d-956b-4875-9609-1650c8d96510	SG	177995	293501	0	0	1423340305	134878	0			0.0257798	0	0
808	J95_1_Inc_Proins_Q6_043.bmp	8fc0fcae-40aa-4b71-91b7-fe68afe8e631	SG	348095	334664	0	0	2826234670	191370	0			0.0511893	0	0
809	J95_1_Inc_Proins_Q6_043.bmp	52f24997-b066-44eb-8951-d358cd6df5dd	SG	34273.7	381044	1	1	1964976845	158887	0			0.0355901	0	28.0977
810	J95_1_Inc_Proins_Q6_043.bmp	7dfe2ef2-8343-47e2-aab7-64ed826c7934	SG	207992	232988	0	0	4263922302	237085	0			0.077229	0	0
811	J95_1_Inc_Proins_Q6_043.bmp	bb732934-1084-42c1-bb8b-6fa925c8b413	SG	293900	434105	0	0	2208351017	169358	0			0.0399981	0	0
812	J95_1_Inc_Proins_Q6_043.bmp	275e75c0-3b54-49ee-87cf-6b29d817a122	SG	320740	170715	2	0	2949915312	196648	2	c		0.0534295	37.4325	0
813	J95_1_Inc_Proins_Q6_043.bmp	a710f357-1a01-4aa7-8c4f-bdaa868a320d	SG	294368	20652.7	1	0	1793853372	156873	1			0.0324906	30.7781	0
814	J95_1_Inc_Proins_Q6_043.bmp	41534f13-0463-4b21-a2d7-b9cf11302a14	SG	72988	101004	0	0	1992341674	160146	0			0.0360857	0	0
815	J95_1_Inc_Proins_Q6_043.bmp	ebfe32e1-321f-45fb-9e85-344ce187bb1f	SG	331462	538036	0	0	3251666287	205323	0			0.0588948	0	0
816	J95_1_Inc_Proins_Q6_043.bmp	39b0999f-649d-4fc2-84d3-341a13e250b9	SG	371447	603252	0	0	2824723527	190468	0			0.051162	0	0
817	J95_1_Inc_Proins_Q6_043.bmp	d8311f3d-1408-4ca1-97a9-a8f6ef078c3b	SG	197946	140109	0	0	2746490582	189211	0			0.049745	0	0
