# Supplementary material for: Inceptor binds to and directs insulin towards lysosomal degradation in β cells
Source: Nat Metab. 2024 Nov 25;6(12):2374–90. doi: 10.1038/s42255-024-01164-y (PMC11659164; doi:10.1038/s42255-024-01164-y)
Supplement: Supplementary file 6 — Statistical source data. [file 42255_2024_1164_MOESM6_ESM.xlsx]

## Sheet: Fig. 5c
	Ins 100nM	+ Proins 10 nM	+ Proins 100 nM	+ Proins 1000 nM
	0.071995	0.01965	0.00831	0.01342
	0.047671	0.03316	0.00861	0.00175
	0.027249	0.019	0.01081	0
	0.041363		0.00859	0.02085
		0.01739	0.00644	0.00826
		0.02115	0.0126	0.00828
	0.023751	0.03752	0.00843	0.01074
	0.035036	0.03167	0.0196	0.01435
	0.070552		0.01588	0.00181
	0.01372	0.03457	0.01835	0.01373
	0.019042		0.01438	0.01911
	0.023139	0.02248	0.0137	0.00618
	0.025963	0.04043	0.00575	0.00609
	0.054312	0.02753	0.01184	0.0104
	0.021406	0.01287	0.00776	0.00648
	0.029952	0.03303	0.00915	0.00601
	0.051081	0.0395	0.01318	0.00782
	0.018143	0.01976	0.01581	0.00736
	0.019145	0.01906	0.01246	0.01351
	0.047078	0.01908	0.01617	0.01034
	0.019657		0.01199	0.00451
	0.070154	0.02851	0.01174	0.01334
	0.025871	0.02913	0.00645	0.00669
	0.014153	0.02236	0.00985	0.02441
		0.01374	0.01258	0.0059
		0.03477	0.01015	0.01012
	0.033465		0.01013	0.00999
	0.048249	0.01598	0.01585	0.01048
	0.030486	0.00847	0.00809	0.01712
	0.024505	0.01642	0.00594	0.01252
	0.014352	0.02135	0.01301	0.00821
	0.030004	0.00773	0.00817	0.00681
	0.009655	0.01322		0.01204
	0.016071	0.01475	0.00965	0.00682
	0.04195	0.0109	0.0092	0.01524
	0.015595	0.01741		0.00985
	0.044917	0.01649	0.0135	0.00929
	0.020125	0.01362	0.01257	0.00977
	0.021849	0.01508	0.01511	0.01365
	0.021302	0.01066	0.01045	0.00704
	0.056482	0.02904	0.01366	0.00647
	0.058727	0.01766	0.01028	0.00813
	0.019737	0.01831	0.01625	0.01162
	0.028577	0.01463		0.01046
	0.055369	0.01346	0.00975	0.00757
	0.016874	0.0096	0.01597	0.00731
	0.020773	0.01233	0.017	0.01594
	0.025786	0.01214	0.01407	0.00846
	0.015569	0.00897	0.00832	0.01033
	0.055108			0.00676
	0.038243	0.0105	0.01142
		0.01414	0.01259
	0.051428	0.01953	0.01242
	0.015232	0.01011	0.02232
	0.019486	0.01167	0.01026
	0.019718	0.01109	0.0178
	0.018779	0.02324	0.01255
	0.07859	0.01135	0.01759
		0.00863	0.00939
	0.076634	0.0297	0.01288
	0.035146	0.01005	0.00968
	0.037423	0.0087	0.00813
	0.026069	0.00912	0.00938
	0.020218	0.01575	0.0072
	0.014534	0.0222	0.00932
	0.027077	0.04126	0.01356
	0.026514	0.01602
	0.009817	0.0121	0.00986
	0.009793	0.01078	0.01125
	0.034617	0.01196	0.0146
	0.025863	0.00938	0.0102
	0.043294	0.01209	0.00602
	0.040222	0.0208
	0.017027	0.01732
	0.029191	0.01314
	0.018625	0.0086
	0.019064	0.01602
	0.012651	0.02257
	0.03077
	0.055066
	0.026393
	0.013254
	0.031811
	0.016713
	0.061124
	0.018628
	0.013301

## Sheet: Fig. 5g
	Ctrl	Ins 1uM	IIR KO
	2.839	2.472	0.799037
	2.93881	2.60213	0.891581
	2.68601	2.80256	1.04287
	2.90419	2.34882	1.51762
	2.76951	2.51157	0.808587
	3.11852	2.92073	1.29044
	2.75884	2.88212	1.03427
	2.69887	1.8761	1.07446
	2.89984	2.87633	0.442435
	2.61839	2.53045	1.17277
	2.5253	2.47432	0.957774
	2.69044	2.29218	0.844368
	2.26782	2.49792	1.4414
	2.63983	2.41195	1.12925
	2.73484	2.29159	1.2767
	2.7623	2.73041	1.16647
	2.51771	2.42992	1.24241
	2.55586	2.68481	1.44098
	2.43132	2.57287	1.355
	2.69666	2.56225	1.19575
	2.46544	2.59523	1.19309
	2.58902	2.40537	1.21307
	2.36848	2.61589	1.18546
	2.46755	2.64665	1.31652
	2.40494	3.36942	1.00869
	2.75637	2.6702	1.10206
	2.40347	2.53467	1.08367
	2.63355	2.18943	1.31985
	2.41096	2.32851	0.933355
	2.38316	2.16369	1.07594
	2.41141	2.58429	1.06361
	2.35927	2.66936	1.11159
	2.74545	2.58266	1.05642
	2.53702	2.45257	1.48502
	2.65341	2.53222	1.22544
	2.47455	1.57802	0.721162
	2.72214	2.3495	1.04803
	2.75174	2.71556	1.28309
	2.64384	2.38599	0.52711
	2.80574	2.46059	1.19891
	2.59118	2.69207	1.15864
	2.44836	2.33543	1.62477
	2.73208	2.5127	1.31193
	2.80137	2.59253	0.581144
	2.72893	1.3461	0.941695
	2.52143	2.82645	0.913077
	3.05488	2.63217	1.04448
	2.89729	2.54234	1.09032
	2.90398	2.69563	0.650032
	2.93704	2.53725	0.677603
	2.70596	2.62694	0.917294
	3.04699	2.69293	1.10901
	2.80884	2.81022	0.786404
	2.74675	2.63231	1.05603
	2.81811	2.7083	1.17568
	2.56355	2.46786	0.908369
	2.75769	1.84432	0.930824
	2.49476	2.61213	0.882852
	2.9259	2.65491	1.06164
	2.60435	2.73383	0.952214
	2.66509	2.50197	0.993479
	2.66216	2.49362	1.01779
	2.72435	2.27573	0.96166
	2.58754	2.31374	1.14507
	2.61407	2.24192	1.02521
	2.71422	2.09559	1.52311
	2.88774	1.80138	0.793135
	2.26865	2.10623	1.04623
	2.35448	2.09848	0.994868
	2.27274	1.95839	1.11833
	2.58626	1.95536	1.05158
	2.2407	2.06757	0.75408
	2.70966	1.91457	0.929612
	2.75308	2.1734	0.456007
	2.62223	1.90393	0.874451
	2.4758	2.14534	0.73279
	2.80922	1.84777	0.41288
	2.72266	1.74851	0.663495
	2.68134	2.04524	0.788841
	2.90971	1.84435	0.613062
	2.99227	2.75731	0.6436
	2.97797	2.01537	0.722398
	2.87457	2.01595	0.691164
	2.75839	1.7599	0.673988
	3.53119	2.32966	0.648011
	3.85868	1.89604	0.571088
	3.21773	2.14392	0.731273
	3.30022	1.93384	0.701515
	2.9658	2.52368	0.278517
	3.07834	2.2582	0.665158
	3.4889	2.27554	0.581521
	3.0024	2.19009	0.696233
	3.08182	2.04749	0.364474
	3.075	1.55051	0.745878
	3.22616	1.63325	0.538022
	2.76416	1.7185	0.605104
	2.93805	1.82817	0.744408
	2.85047	1.7731	0.452202
	2.69046	1.76727	1.03437
	2.74142	1.69253	0.494201
	2.88441	1.84839	0.70871
	2.70707	1.72049	0.607998
	3.26538	1.97985	0.49818
	3.10833	2.06094	0.704019
	3.16828	2.14368	0.674604
	3.30184	1.97959	0.405445
	3.41746	2.2748	0.532667
	3.38091	2.99213	0.54996
	3.58905	2.87373	0.482019
	3.6121	2.9688	0.616491
	3.23989	2.62646	0.690958
	3.86122	2.86922	0.403863
	3.67272	2.92541	0.401114
	3.71652	3.06683	0.315338
	3.43243	2.77538	0.460127
	3.77716	2.72035	0.604847
	3.67477	3.30183	0.63861
	3.3737	2.90522	0.634556
	3.38062	3.00288	0.663249
	3.31535	3.24277	0.634946
	3.68296	2.82527	0.542787
	3.04409	3.23539	0.525772
		3.13849	0.411801
	3.64488	3.27483	0.797557
	3.42647	3.02602	0.488587
	3.24076	3.45084	0.306916
	3.12423	2.3307	0.504294
	3.61158	2.34659	0.601074
	3.13372	2.13793	0.656045
	2.9304	2.5247	0.564798
	3.48518	2.3571	0.627311
	3.30832	2.57782	0.765519
	3.43114	2.34195	0.677188
	3.26063	2.23063	0.27771
	3.1726	2.37436	0.6784
	3.25601	2.03877	0.520003
	3.52834	2.63234	0.498918
	3.0847	2.20373	0.559305
	3.24888	2.54241	0.589166
	3.25355	2.15864	0.7111
	3.25306	2.06618	0.279551
	3.05318	2.17324	0.301838
	3.24086	2.1298	0.350163
	3.2749	2.13042	0.315874
	3.21575	2.26451	0.311195
	3.43949	2.02952	0.601065
	4.05687	2.07693	0.286072
	3.30575	1.95851	1.02129
	3.19826	1.90241	0.278741
	3.52527	2.06996	1.37468
	3.74282	1.89702	0.856485
	2.06607	2.16412	0.45223
	2.20117	1.97508	1.07371
	1.90206	2.07163	0.690229
	1.93405	2.13964	1.1059
	2.01371	1.97253	0.645403
	2.013	1.98533	0.272542
	1.99017	1.89672	0.635489
	1.57757	2.13785	1.0139
	1.78993	2.03527	0.82356
	1.79613	2.30548	0.267577
	1.76562	2.06738	0.884029
	1.83957	1.82322	0.798878
	1.79245	1.84235	0.736146
	2.27552	2.44317	0.877924
	1.80962	2.16182	0.380885
	2.23583	1.85707	0.887165
	1.92228	1.74146	1.14499
	1.76923	2.11402	1.06821
	2.00975	1.91644	0.406625
	1.88818	2.23041	1.25584
	1.954	1.89128	0.330196
	1.90017	2.21264	1.19827
	1.97482	2.18655	0.867402
	2.22999	2.34705	0.583875
	1.98013	2.11035	1.09801
	2.9676	2.42278	0.32475
	2.95058	2.34885	0.943937
	2.84782	2.20748	0.276139
	3.15949	2.29093	0.406077
	3.07152	2.33939	0.887068
	3.07949	2.0699	0.797435
	2.97822	2.16354	0.676613
	2.53332	2.37593	0.702782
	2.62614	2.0931	0.571599
	2.69252	2.25582	0.901873
	2.58078	1.84906	1.05169
	2.61752	1.89433	0.507726
	2.45676	1.69043	1.01765
	2.46035	2.05551	0.525538
	2.51373	2.01565	0.732909
	2.67822	1.9889	0.63049
	2.60694	2.12526	0.968699
	2.50924	1.81627	0.437271
	2.63514	2.13434	0.267058
	2.68956	2.23315	0.775105
	2.60051	1.66045	0.589527
		2.16836	0.546324
		1.71158	0.933274
		2.05969	0.496429
		1.62071	1.48463
		1.99758	0.280202
		1.89278	0.285984
		1.98108	0.862212
		1.76965	0.81949
		1.79573	1.01828
		1.93314	0.859154
		2.13849	0.487271
		2.19136
		2.23766
		1.88181
		1.96085
		2.10275
		1.9063
		1.943
		3.19583
		3.27645
		3.16837
		2.70464
		3.0056
		3.06003
		3.15652
		2.82296
		2.57682
		2.64028
		2.69838
		2.62826
		2.51053
		2.72789
		2.87887
		2.80868
		2.69372
		3.0217
		3.09239
		2.90309
		3.16711
		2.87583
		3.73254
		2.98178

## Sheet: Fig. 5k
genotype	cell_id	Image	Class	Centroid_X_um	Centroid_Y_um	Number_immunogold	Area_um2	Perimeter_um	Halo_around	n_dots_at_rim	n_dots_at_outside	Sum_Dots_outside	Dots_center_only	n_Spots_norm_Size	Halo_around_int	Halo_around_char
WT	WT_cell_1	K46_4_WT_J10_012.tif	granule	1797	1041	0	0.028	0.7721	1	0	0	0	0	0	2	Clear halo
WT	WT_cell_1	K46_4_WT_J10_012.tif	cytosol	1113	0.8302	95	3267	19.39	NA	0	0	0	95	29079	NA	NA
WT	WT_cell_1	K46_4_WT_J10_012.tif	granule	1061	0.9131	55	0.0415	0.7449	0	9	0	9	46	1325301	0	Without halo
WT	WT_cell_1	K46_4_WT_J10_012.tif	granule	0.2068	1001	1	0.0207	0.7934	0.5	0	0	0	1	48309	1	Half a halo
WT	WT_cell_1	K46_4_WT_J10_012.tif	granule	0.4738	1281	0	0.0138	0.5485	0	0	0	0	0	0	0	Without halo
WT	WT_cell_1	K46_4_WT_J10_012.tif	granule	0.5935	1535	2	0.0252	0.7668	1	1	0	1	1	79365	2	Clear halo
WT	WT_cell_1	K46_4_WT_J10_012.tif	granule	0.3357	0.5943	9	0.0333	0.8839	0	4	0	4	5	270.27	0	Without halo
WT	WT_cell_1	K46_4_WT_J10_012.tif	granule	1683	1263	0	0.0082	0.426	0	0	0	0	0	0	0	Without halo
WT	WT_cell_1	K46_4_WT_J10_012.tif	granule	0.6377	0.7196	0	0.0129	0.5698	0	0	0	0	0	0	0	Without halo
WT	WT_cell_1	K46_4_WT_J10_012.tif	granule	2037	0.1119	4	0.0406	0.9532	0	1	0	1	3	98522	0	Without halo
WT	WT_cell_1	K46_4_WT_J10_012.tif	granule	0.443	0.1916	5	0.031	0.836	0.5	0	2	2	3	161.29	1	Half a halo
WT	WT_cell_1	K46_4_WT_J10_012.tif	granule	0.8191	0.5434	0	0.0132	0.5485	0	0	0	0	0	0	0	Without halo
WT	WT_cell_1	K46_4_WT_J10_012.tif	granule	0.24	1958-01-01	3	0.0146	0.5644	0	3	0	3	0	205479	0	Without halo
WT	WT_cell_1	K46_4_WT_J10_012.tif	granule	0.6198	1061	0	0.0068	0.4899	1	0	0	0	0	0	2	Clear halo
WT	WT_cell_1	K46_4_WT_J10_012.tif	granule	0.5346	0.4758	3	0.0321	0.868	0	0	0	0	3	93458	0	Without halo
WT	WT_cell_1	K46_4_WT_J10_013.tif	granule	0.3237	1306	4	0.0239	0.7189	0.5	0	0	0	4	167364	1	Half a halo
WT	WT_cell_1	K46_4_WT_J10_013.tif	cytosol	1119	0.8226	6	2963	41.32	NA	0	0	0	6	2025	NA	NA
WT	WT_cell_1	K46_4_WT_J10_013.tif	granule	0.3295	0.7545	5	0.0122	0.5059	1	1	1	2	3	409836	2	Clear halo
WT	WT_cell_1	K46_4_WT_J10_013.tif	granule	0.7453	1005	2	0.0173	0.7455	1	0	0	0	2	115607	2	Clear halo
WT	WT_cell_1	K46_4_WT_J10_013.tif	granule	0.625	0.5052	4	0.0103	0.3758	0	0	0	0	4	388.35	0	Without halo
WT	WT_cell_1	K46_4_WT_J10_013.tif	granule	0.524	2024-03-01	6	0.0339	0.836	1	0	2	2	4	176991	2	Clear halo
WT	WT_cell_1	K46_4_WT_J10_013.tif	granule	0.0355	1052	3	0.0089	0.442	0	0	0	0	3	337079	0	Without halo
WT	WT_cell_1	K46_4_WT_J10_013.tif	granule	1124	0.2441	3	0.0156	0.6337	1	1	0	1	2	192308	2	Clear halo
WT	WT_cell_1	K46_4_WT_J10_013.tif	granule	0.479	1545	5	0.0303	0.868	0.5	3	0	3	2	165017	1	Half a halo
WT	WT_cell_1	K46_4_WT_J10_013.tif	granule	1952-01-01	0.3054	1	0.0164	0.5857	1	0	0	0	1	60976	2	Clear halo
WT	WT_cell_1	K46_4_WT_J10_013.tif	granule	0.5074	0.7139	16	0.0155	0.5591	0	3	0	3	13	1032258	0	Without halo
WT	WT_cell_1	K46_4_WT_J10_013.tif	granule	0.9526	0.6787	0	0.013	0.4251	0.5	0	0	0	0	0	1	Half a halo
WT	WT_cell_1	K46_4_WT_J10_013.tif	granule	1268	0.1758	6	0.0124	0.5059	1	2	1	3	3	483871	2	Clear halo
WT	WT_cell_1	K46_4_WT_J10_013.tif	granule	0.8077	0.7342	4	0.0127	0.4142	0.5	1	2	3	1	314961	1	Half a halo
WT	WT_cell_1	K46_4_WT_J10_013.tif	granule	1724	0.1866	0	0.0244	0.8573	1	0	0	0	0	0	2	Clear halo
WT	WT_cell_1	K46_4_WT_J10_013.tif	granule	0.5705	0.8805	1	0.0131	0.5218	0	0	0	0	1	76336	0	Without halo
WT	WT_cell_1	K46_4_WT_J10_013.tif	granule	0.3011	1486	1	0.0076	0.394	0	1	0	1	0	131579	0	Without halo
WT	WT_cell_1	K46_4_WT_J10_013.tif	granule	1995	0.2799	0	0.0148	0.5538	0	0	0	0	0	0	0	Without halo
WT	WT_cell_1	K46_4_WT_J10_013.tif	granule	0.0397	0.6251	1	0.0106	0.4633	0.5	1	0	1	0	94.34	1	Half a halo
WT	WT_cell_1	K46_4_WT_J10_014.tif	granule	0.4262	0.2579	1	0.0119	0.4952	1	0	0	0	1	84034	2	Clear halo
WT	WT_cell_1	K46_4_WT_J10_014.tif	granule	0.8742	0.2628	10	0.0154	0.6283	0	0	0	0	10	649351	0	Without halo
WT	WT_cell_1	K46_4_WT_J10_014.tif	granule	0.2264	2024-05-01	3	0.0305	0.8254	0.5	0	0	0	3	98361	1	Half a halo
WT	WT_cell_1	K46_4_WT_J10_014.tif	granule	1973	0.3978	0	0.0116	0.4846	0	0	0	0	0	0	0	Without halo
WT	WT_cell_1	K46_4_WT_J10_014.tif	granule	1134	0.6861	0	0.0102	0.4579	0	0	0	0	0	0	0	Without halo
WT	WT_cell_1	K46_4_WT_J10_014.tif	granule	1798	2029-01-01	0	0.0116	0.4792	1	0	0	0	0	0	2	Clear halo
WT	WT_cell_1	K46_4_WT_J10_014.tif	granule	1246	0.8574	1	0.0079	0.4207	0	0	0	0	1	126582	0	Without halo
WT	WT_cell_1	K46_4_WT_J10_014.tif	granule	1856	0.5366	2	0.0182	0.623	1	0	0	0	2	109.89	2	Clear halo
WT	WT_cell_1	K46_4_WT_J10_014.tif	granule	1837	2024-11-01	9	0.017	0.6283	0.5	0	0	0	9	529412	1	Half a halo
WT	WT_cell_1	K46_4_WT_J10_014.tif	granule	1294	0.7156	0	0.0096	0.4633	0	0	0	0	0	0	0	Without halo
WT	WT_cell_1	K46_4_WT_J10_014.tif	granule	0.4398	0.0655	6	0.0099	0.5325	0	1	1	2	4	606061	0	Without halo
WT	WT_cell_1	K46_4_WT_J10_014.tif	granule	1837	1464	2	0.0116	0.5112	0	1	0	1	1	172414	0	Without halo
WT	WT_cell_1	K46_4_WT_J10_014.tif	granule	2026-01-01	0.1973	0	0.0088	0.4207	0	0	0	0	0	0	0	Without halo
WT	WT_cell_1	K46_4_WT_J10_014.tif	granule	2122	1039	1	0.0164	0.7561	0	0	0	0	1	60976	0	Without halo
WT	WT_cell_1	K46_4_WT_J10_014.tif	granule	0.1436	0.7991	13	0.0096	0.4686	0.5	3	0	3	10	1354167	1	Half a halo
WT	WT_cell_1	K46_4_WT_J10_014.tif	granule	2135	0.1611	2	0.0136	0.5218	0	1	0	1	1	147059	0	Without halo
WT	WT_cell_1	K46_4_WT_J10_014.tif	granule	2155	0.5584	1	0.0089	0.4366	0	0	0	0	1	112.36	0	Without halo
WT	WT_cell_1	K46_4_WT_J10_014.tif	granule	1137	0.0825	8	0.0138	0.5378	1	0	4	4	4	579.71	2	Clear halo
WT	WT_cell_1	K46_4_WT_J10_014.tif	cytosol	1114	0.8324	32	2973	36.04	NA	0	0	0	32	10764	NA	NA
WT	WT_cell_1	K46_4_WT_J10_014.tif	granule	1966-01-01	0.1391	5	0.0116	0.4899	0	3	0	3	2	431034	0	Without halo
WT	WT_cell_1	K46_4_WT_J10_014.tif	granule	0.9131	0.4962	13	0.0261	0.7455	1	0	0	0	13	498084	2	Clear halo
WT	WT_cell_1	K46_4_WT_J10_014.tif	granule	0.0759	1233	3	0.0147	0.5325	0	1	0	1	2	204082	0	Without halo
WT	WT_cell_1	K46_4_WT_J10_014.tif	granule	1137	0.362	4	0.0121	0.5059	1	2	0	2	2	330579	2	Clear halo
WT	WT_cell_1	K46_4_WT_J10_014.tif	granule	0.6526	0.7347	3	0.0071	0.41	0.5	0	0	0	3	422535	1	Half a halo
WT	WT_cell_1	K46_4_WT_J10_014.tif	granule	1299	0.4195	2	0.0101	0.4473	1	1	0	1	1	198.02	2	Clear halo
WT	WT_cell_1	K46_4_WT_J10_014.tif	granule	0.9693	0.0669	6	0.0121	0.4952	1	1	0	1	5	495868	2	Clear halo
WT	WT_cell_1	K46_4_WT_J10_014.tif	granule	1643	0.302	6	0.0108	0.5538	0.5	4	0	4	2	555556	1	Half a halo
WT	WT_cell_1	K46_4_WT_J10_014.tif	granule	1574	1109	9	0.0154	0.5751	0	1	1	2	7	584416	0	Without halo
WT	WT_cell_1	K46_4_WT_J10_014.tif	granule	0.2136	0.668	0	0.0089	0.4313	1	0	0	0	0	0	2	Clear halo
WT	WT_cell_1	K46_4_WT_J10_014.tif	granule	0.2728	1615	1	0.0082	0.4579	1	1	0	1	0	121951	2	Clear halo
WT	WT_cell_1	K46_4_WT_J10_014.tif	granule	0.4714	1101	0	0.012	0.5005	0.5	0	0	0	0	0	1	Half a halo
WT	WT_cell_1	K46_4_WT_J10_014.tif	granule	0.037	0.9668	4	0.0101	0.4792	0.5	2	0	2	2	396.04	1	Half a halo
WT	WT_cell_1	K46_4_WT_J10_014.tif	granule	0.552	1263	0	0.0178	0.6177	1	0	0	0	0	0	2	Clear halo
WT	WT_cell_1	K46_4_WT_J10_014.tif	granule	0.7063	0.3226	1	0.0183	0.6124	1	0	0	0	1	54645	2	Clear halo
WT	WT_cell_1	K46_4_WT_J10_014.tif	granule	0.8006	0.0779	1	0.0175	0.5964	1	0	0	0	1	57143	2	Clear halo
WT	WT_cell_1	K46_4_WT_J10_014.tif	granule	0.4068	0.8525	0	0.0093	0.5378	1	0	0	0	0	0	2	Clear halo
WT	WT_cell_1	K46_4_WT_J10_015.tif	granule	0.0325	0.1583	0	0.0053	0.3994	0	0	0	0	0	0	0	Without halo
WT	WT_cell_1	K46_4_WT_J10_015.tif	granule	2018-01-01	0.8659	1	0.0199	0.7189	0	0	0	0	1	50251	0	Without halo
WT	WT_cell_1	K46_4_WT_J10_015.tif	granule	1743	1104	4	0.0209	0.7295	1	0	0	0	4	191388	2	Clear halo
WT	WT_cell_1	K46_4_WT_J10_015.tif	granule	0.8062	0.5716	10	0.0171	0.4719	0.5	0	0	0	10	584795	1	Half a halo
WT	WT_cell_1	K46_4_WT_J10_015.tif	granule	1917	1332	6	0.0183	0.607	0.5	0	0	0	6	327869	1	Half a halo
WT	WT_cell_1	K46_4_WT_J10_015.tif	granule	1279	1472	6	0.0228	0.55	0	0	0	0	6	263158	0	Without halo
WT	WT_cell_1	K46_4_WT_J10_015.tif	granule	0.901	0.1032	0	0.0118	0.4846	1	0	0	0	0	0	2	Clear halo
WT	WT_cell_1	K46_4_WT_J10_015.tif	granule	1484	0.8865	2	0.01	0.4526	0.5	0	0	0	2	200	1	Half a halo
WT	WT_cell_1	K46_4_WT_J10_015.tif	granule	1336	0.6267	1	0.0137	0.6603	1	0	1	1	0	72993	2	Clear halo
WT	WT_cell_1	K46_4_WT_J10_015.tif	granule	1595	0.7365	1	0.0197	0.6496	0.5	0	1	1	0	50761	1	Half a halo
WT	WT_cell_1	K46_4_WT_J10_015.tif	granule	0.9543	1488	29	0.0199	0.852	0	0	0	0	29	1457286	0	Without halo
WT	WT_cell_1	K46_4_WT_J10_015.tif	granule	0.9384	0.2784	2	0.0112	0.4952	0	0	0	0	2	178571	0	Without halo
WT	WT_cell_1	K46_4_WT_J10_015.tif	granule	1517	1381	0	0.0224	0.6656	0	0	0	0	0	0	0	Without halo
WT	WT_cell_1	K46_4_WT_J10_015.tif	granule	0.2009	1599	0	0.0053	0.3621	0	0	0	0	0	0	0	Without halo
WT	WT_cell_1	K46_4_WT_J10_015.tif	granule	1604	0.2625	1	0.0065	0.3674	0.5	0	1	1	0	153846	1	Half a halo
WT	WT_cell_1	K46_4_WT_J10_015.tif	granule	0.9908	0.4991	0	0.0054	0.3568	0	0	0	0	0	0	0	Without halo
WT	WT_cell_1	K46_4_WT_J10_015.tif	granule	1698	0.4186	9	0.0168	0.4698	0	0	0	0	9	535714	0	Without halo
WT	WT_cell_1	K46_4_WT_J10_015.tif	granule	1552	1619	2	0.0072	0.4686	0.5	0	0	0	2	277778	1	Half a halo
WT	WT_cell_1	K46_4_WT_J10_015.tif	granule	1041	2023-01-01	2	0.0194	0.6496	1	0	0	0	2	103093	2	Clear halo
WT	WT_cell_1	K46_4_WT_J10_015.tif	granule	0.9112	1104	0	0.0204	0.7348	1	0	0	0	0	0	2	Clear halo
WT	WT_cell_1	K46_4_WT_J10_015.tif	granule	1655	1248	3	0.0072	0.4739	0.5	0	0	0	3	416667	1	Half a halo
WT	WT_cell_1	K46_4_WT_J10_015.tif	granule	1101	0.6791	0	0.0162	0.5964	0	0	0	0	0	0	0	Without halo
WT	WT_cell_1	K46_4_WT_J10_015.tif	granule	0.8041	0.2969	0	0.0071	0.3064	0	0	0	0	0	0	0	Without halo
WT	WT_cell_1	K46_4_WT_J10_015.tif	cytosol	1069	0.8137	94	3069	34.06	NA	0	0	0	94	30629	NA	NA
WT	WT_cell_1	K46_4_WT_J10_015.tif	granule	0.2271	0.6203	0	0.0062	0.3621	0	0	0	0	0	0	0	Without halo
WT	WT_cell_1	K46_4_WT_J10_015.tif	granule	1989-01-01	1497	6	0.0121	0.5218	1	6	0	6	0	495868	2	Clear halo
WT	WT_cell_1	K46_4_WT_J10_015.tif	granule	2013	0.9589	3	0.0158	0.6283	1	0	0	0	3	189873	2	Clear halo
WT	WT_cell_1	K46_4_WT_J10_015.tif	granule	1827	0.5071	4	0.0123	0.5059	0	4	0	4	0	325203	0	Without halo
WT	WT_cell_1	K46_4_WT_J10_015.tif	granule	1222	1077	1	0.0174	0.6283	1	0	0	0	1	57471	2	Clear halo
WT	WT_cell_1	K46_4_WT_J10_015.tif	granule	0.6193	0.5534	0	0.009	0.4366	1	0	0	0	0	0	2	Clear halo
WT	WT_cell_1	K46_4_WT_J10_015.tif	granule	0.4119	0.6993	7	0.0203	0.6816	0	0	0	0	7	344828	0	Without halo
WT	WT_cell_1	K46_4_WT_J10_015.tif	granule	2057	1283	1	0.0109	0.5005	0.5	0	1	1	0	91743	1	Half a halo
WT	WT_cell_1	K46_4_WT_J10_015.tif	granule	1893	0.0501	0	0.0109	0.4579	1	0	0	0	0	0	2	Clear halo
WT	WT_cell_1	K46_4_WT_J10_016.tif	granule	1324	1576	0	0.0077	0.4633	0	0	0	0	0	0	0	Without halo
WT	WT_cell_1	K46_4_WT_J10_016.tif	granule	0.8823	0.3202	4	0.0147	0.5911	0	0	0	0	4	272109	0	Without halo
WT	WT_cell_1	K46_4_WT_J10_016.tif	granule	1143	1063	0	0.0156	0.7135	0	0	0	0	0	0	0	Without halo
WT	WT_cell_1	K46_4_WT_J10_016.tif	granule	1457	0.3893	2	0.0264	0.7668	0.5	1	0	1	1	75758	1	Half a halo
WT	WT_cell_1	K46_4_WT_J10_016.tif	granule	1345	2024-01-01	6	0.0236	0.6976	1	0	0	0	6	254237	2	Clear halo
WT	WT_cell_1	K46_4_WT_J10_016.tif	granule	1622	0.5774	2	0.0128	0.5378	1	0	0	0	2	156.25	2	Clear halo
WT	WT_cell_1	K46_4_WT_J10_016.tif	granule	2059	0.9623	5	0.0157	0.5698	1	2	0	2	3	318471	2	Clear halo
WT	WT_cell_1	K46_4_WT_J10_016.tif	granule	0.3691	0.3407	0	0.0084	0.4207	1	0	0	0	0	0	2	Clear halo
WT	WT_cell_1	K46_4_WT_J10_016.tif	granule	0.0875	0.0739	5	0.0217	0.6709	0.5	2	0	2	3	230415	1	Half a halo
WT	WT_cell_1	K46_4_WT_J10_016.tif	granule	1286	0.0449	3	0.0158	0.5751	0.5	3	0	3	0	189873	1	Half a halo
WT	WT_cell_1	K46_4_WT_J10_016.tif	granule	0.5469	0.6118	45	0.0242	0.7881	0	0	0	0	45	1859504	0	Without halo
WT	WT_cell_1	K46_4_WT_J10_016.tif	granule	0.2312	0.4685	0	0.0104	0.4952	0.5	0	0	0	0	0	1	Half a halo
WT	WT_cell_1	K46_4_WT_J10_016.tif	granule	1061	1262	0	0.0073	0.4207	0	0	0	0	0	0	0	Without halo
WT	WT_cell_1	K46_4_WT_J10_016.tif	granule	0.2083	0.7338	0	0.0062	0.4686	0	0	0	0	0	0	0	Without halo
WT	WT_cell_1	K46_4_WT_J10_016.tif	granule	1742	1045	2	0.0126	0.5059	1	2	0	2	0	158.73	2	Clear halo
WT	WT_cell_1	K46_4_WT_J10_016.tif	granule	1993-01-01	0.1547	5	0.01	0.4686	0.5	0	0	0	5	500	1	Half a halo
WT	WT_cell_1	K46_4_WT_J10_016.tif	granule	0.1094	0.8994	0	0.0099	0.4792	0	0	0	0	0	0	0	Without halo
WT	WT_cell_1	K46_4_WT_J10_016.tif	granule	0.0395	0.3815	3	0.0111	0.4952	0	2	0	2	1	270.27	0	Without halo
WT	WT_cell_1	K46_4_WT_J10_016.tif	granule	1104	0.716	2	0.0179	0.6124	1	0	0	0	2	111732	2	Clear halo
WT	WT_cell_1	K46_4_WT_J10_016.tif	granule	2114	0.458	5	0.0166	0.5911	1	2	0	2	3	301205	2	Clear halo
WT	WT_cell_1	K46_4_WT_J10_016.tif	granule	1631	0.113	0	0.0068	0.4153	0	0	0	0	0	0	0	Without halo
WT	WT_cell_1	K46_4_WT_J10_016.tif	granule	0.1528	0.2909	1	0.0215	0.6922	0.5	0	0	0	1	46512	1	Half a halo
WT	WT_cell_1	K46_4_WT_J10_016.tif	granule	0.1951	1092	2	0.0163	0.5804	1	0	0	0	2	122699	2	Clear halo
WT	WT_cell_1	K46_4_WT_J10_016.tif	granule	0.8573	1452	4	0.0204	0.7189	0.5	0	0	0	4	196078	1	Half a halo
WT	WT_cell_1	K46_4_WT_J10_016.tif	granule	1553	0.7728	0	0.0084	0.4366	0	0	0	0	0	0	0	Without halo
WT	WT_cell_1	K46_4_WT_J10_016.tif	granule	1602	0.9985	0	0.0078	0.4153	0.5	0	0	0	0	0	1	Half a halo
WT	WT_cell_1	K46_4_WT_J10_016.tif	granule	1931	1622	1	0.0053	0.41	0	0	0	0	1	188679	0	Without halo
WT	WT_cell_1	K46_4_WT_J10_016.tif	cytosol	1105	0.8294	107	2017-03-01	25.96	NA	0	0	0	107	33754	NA	NA
WT	WT_cell_1	K46_4_WT_J10_017.tif	granule	1602	0.1892	2	0.0125	0.6017	0	0	0	0	2	160	0	Without halo
WT	WT_cell_1	K46_4_WT_J10_017.tif	granule	0.9774	1584	0	0.0205	1097	0	0	0	0	0	0	0	Without halo
WT	WT_cell_1	K46_4_WT_J10_017.tif	granule	2024-05-02	0.9675	1	0.0101	0.3611	0.5	0	0	0	1	99.01	1	Half a halo
WT	WT_cell_1	K46_4_WT_J10_017.tif	granule	2024-01-02	1325	3	0.0186	0.623	0.5	0	0	0	3	161.29	1	Half a halo
WT	WT_cell_1	K46_4_WT_J10_017.tif	granule	1971	1246	0	0.0136	0.5911	0	0	0	0	0	0	0	Without halo
WT	WT_cell_1	K46_4_WT_J10_017.tif	granule	2031	1609	3	0.0117	0.5325	1	0	0	0	3	256.41	2	Clear halo
WT	WT_cell_1	K46_4_WT_J10_017.tif	granule	2106	0.0623	4	0.0144	0.5485	0	1	3	4	0	277778	0	Without halo
WT	WT_cell_1	K46_4_WT_J10_017.tif	granule	0.9172	1261	0	0.0174	0.4773	1	0	0	0	0	0	2	Clear halo
WT	WT_cell_1	K46_4_WT_J10_017.tif	granule	0.9941	0.2734	0	0.011	0.5218	0.5	0	0	0	0	0	1	Half a halo
WT	WT_cell_1	K46_4_WT_J10_017.tif	granule	0.0844	1209	2	0.018	0.4873	0.5	0	2	2	0	111111	1	Half a halo
WT	WT_cell_1	K46_4_WT_J10_017.tif	granule	0.3412	0.7924	45	0.031	0.852	0	0	0	0	45	1451613	0	Without halo
WT	WT_cell_1	K46_4_WT_J10_017.tif	cytosol	1104	0.8043	45	2931	36.15	NA	0	0	0	45	15353	NA	NA
WT	WT_cell_1	K46_4_WT_J10_017.tif	granule	1869	1019	0	0.0117	0.3913	0	0	0	0	0	0	0	Without halo
WT	WT_cell_1	K46_4_WT_J10_017.tif	granule	1677	0.9145	2	0.0079	0.3221	0.5	0	0	0	2	253165	1	Half a halo
WT	WT_cell_1	K46_4_WT_J10_017.tif	granule	0.4205	1536	4	0.0127	0.5112	0.5	0	0	0	4	314961	1	Half a halo
WT	WT_cell_1	K46_4_WT_J10_017.tif	granule	0.2563	0.5485	9	0.0232	0.7082	0.5	0	0	0	9	387931	1	Half a halo
WT	WT_cell_1	K46_4_WT_J10_017.tif	granule	0.2138	2024-05-01	0	0.0169	0.6337	0	0	0	0	0	0	0	Without halo
WT	WT_cell_1	K46_4_WT_J10_017.tif	granule	1503	0.308	2	0.0184	0.6017	0	0	0	0	2	108696	0	Without halo
WT	WT_cell_1	K46_4_WT_J10_017.tif	granule	0.798	0.9127	3	0.0072	0.4952	0	0	0	0	3	416667	0	Without halo
WT	WT_cell_1	K46_4_WT_J10_017.tif	granule	0.6824	1596	0	0.012	0.5218	0	0	0	0	0	0	0	Without halo
WT	WT_cell_1	K46_4_WT_J10_017.tif	granule	1334	1938-01-01	1	0.0141	0.6922	0	0	0	0	1	70922	0	Without halo
WT	WT_cell_1	K46_4_WT_J10_017.tif	granule	1453	2024-01-01	1	0.009	0.4739	1	0	0	0	1	111111	2	Clear halo
WT	WT_cell_1	K46_4_WT_J10_017.tif	granule	0.0941	1347	5	0.0126	0.4085	1	4	0	4	1	396825	2	Clear halo
WT	WT_cell_1	K46_4_WT_J10_017.tif	granule	1058	1301	0	0.016	0.4537	0.5	0	0	0	0	0	1	Half a halo
WT	WT_cell_1	K46_4_WT_J10_017.tif	granule	1604	1402	0	0.0241	0.7828	0	0	0	0	0	0	0	Without halo
WT	WT_cell_1	K46_4_WT_J10_017.tif	granule	0.6965	1094	11	0.0304	0.9159	0	4	1	5	6	361842	0	Without halo
WT	WT_cell_1	K46_4_WT_J10_017.tif	granule	0.0605	0.7774	2	0.0128	0.5751	0	0	0	0	2	156.25	0	Without halo
WT	WT_cell_1	K46_4_WT_J10_017.tif	granule	1248	0.628	10	0.0215	0.6709	0	0	0	0	10	465116	0	Without halo
WT	WT_cell_1	K46_4_WT_J10_017.tif	granule	2014-01-01	0.1667	0	0.0141	0.5431	0	0	0	0	0	0	0	Without halo
WT	WT_cell_1	K46_4_WT_J10_017.tif	granule	2009	0.8317	1	0.0069	0.3013	0.5	0	0	0	1	144928	1	Half a halo
WT	WT_cell_1	K46_4_WT_J10_017.tif	granule	1199	1308	4	0.0162	0.4587	0	0	0	0	4	246914	0	Without halo
WT	WT_cell_1	K46_4_WT_J10_017.tif	granule	1028	0.6217	3	0.0323	0.836	1	0	0	0	3	92879	2	Clear halo
WT	WT_cell_1	K46_4_WT_J10_017.tif	granule	1478	0.8095	4	0.0268	0.7881	0.5	3	0	3	1	149254	1	Half a halo
WT	WT_cell_1	K46_4_WT_J10_018.tif	granule	1626	0.2119	24	0.0324	0.8254	0	0	0	0	24	740741	0	Without halo
WT	WT_cell_1	K46_4_WT_J10_018.tif	granule	0.7172	0.2546	35	0.0186	0.6337	0	0	0	0	35	1881.72	0	Without halo
WT	WT_cell_1	K46_4_WT_J10_018.tif	granule	0.6258	1518	3	0.0193	0.639	1	0	1	1	2	155.44	2	Clear halo
WT	WT_cell_1	K46_4_WT_J10_018.tif	granule	1179	0.5003	0	0.0171	0.5911	1	0	0	0	0	0	2	Clear halo
WT	WT_cell_1	K46_4_WT_J10_018.tif	granule	0.651	0.1146	0	0.0102	0.4792	0	0	0	0	0	0	0	Without halo
WT	WT_cell_1	K46_4_WT_J10_018.tif	granule	0.2575	1059	0	0.0148	0.5485	0.5	0	0	0	0	0	1	Half a halo
WT	WT_cell_1	K46_4_WT_J10_018.tif	granule	1977-01-01	0.0999	1	0.0103	0.4686	0	0	0	0	1	97087	0	Without halo
WT	WT_cell_1	K46_4_WT_J10_018.tif	granule	0.7095	1245	5	0.0185	0.639	0.5	3	0	3	2	270.27	1	Half a halo
WT	WT_cell_1	K46_4_WT_J10_018.tif	granule	0.0449	0.2192	5	0.015	0.5591	1	0	0	0	5	333333	2	Clear halo
WT	WT_cell_1	K46_4_WT_J10_018.tif	granule	2028	0.9883	2	0.0188	0.623	1	2	0	2	0	106383	2	Clear halo
WT	WT_cell_1	K46_4_WT_J10_018.tif	granule	0.8913	0.6575	36	0.0237	0.7455	0	0	0	0	36	1518987	0	Without halo
WT	WT_cell_1	K46_4_WT_J10_018.tif	granule	2079	0.663	0	0.014	0.5431	0.5	0	0	0	0	0	1	Half a halo
WT	WT_cell_1	K46_4_WT_J10_018.tif	granule	0.3295	0.1017	42	0.0263	0.82	0	0	0	0	42	1596958	0	Without halo
WT	WT_cell_1	K46_4_WT_J10_018.tif	granule	0.2608	0.8507	1	0.0172	0.607	1	0	0	0	1	58.14	2	Clear halo
WT	WT_cell_1	K46_4_WT_J10_018.tif	granule	2055	0.4193	3	0.0119	0.5005	1	3	0	3	0	252101	2	Clear halo
WT	WT_cell_1	K46_4_WT_J10_018.tif	granule	1757	0.37	0	0.0094	0.4633	0	0	0	0	0	0	0	Without halo
WT	WT_cell_1	K46_4_WT_J10_018.tif	granule	0.8584	1244	0	0.0088	0.4313	0	0	0	0	0	0	0	Without halo
WT	WT_cell_1	K46_4_WT_J10_018.tif	granule	1881	0.0292	0	0.0069	0.4047	0	0	0	0	0	0	0	Without halo
WT	WT_cell_1	K46_4_WT_J10_018.tif	granule	1474	0.951	1	0.0195	0.639	1	0	1	1	0	51282	2	Clear halo
WT	WT_cell_1	K46_4_WT_J10_018.tif	granule	1477	1152	0	0.0136	0.5325	0	0	0	0	0	0	0	Without halo
WT	WT_cell_1	K46_4_WT_J10_018.tif	granule	1855	0.5616	0	0.0121	0.5005	1	0	0	0	0	0	2	Clear halo
WT	WT_cell_1	K46_4_WT_J10_018.tif	granule	1471	0.5723	63	0.0537	0.8381	0	0	0	0	63	1173184	0	Without halo
WT	WT_cell_1	K46_4_WT_J10_018.tif	granule	1862	1582	0	0.0146	0.5485	1	0	0	0	0	0	2	Clear halo
WT	WT_cell_1	K46_4_WT_J10_018.tif	granule	0.0825	0.9542	2	0.0179	0.6283	0	0	0	0	2	111732	0	Without halo
WT	WT_cell_1	K46_4_WT_J10_018.tif	granule	2164	1399	2	0.0082	0.4526	1	0	1	1	1	243902	2	Clear halo
WT	WT_cell_1	K46_4_WT_J10_018.tif	granule	1611	0.4167	0	0.0095	0.4313	1	0	0	0	0	0	2	Clear halo
WT	WT_cell_1	K46_4_WT_J10_018.tif	granule	0.1474	0.6943	2	0.0076	0.3994	0	0	1	1	1	263158	0	Without halo
WT	WT_cell_1	K46_4_WT_J10_018.tif	granule	1946-01-01	0.1053	2	0.0171	0.6709	1	1	0	1	1	116959	2	Clear halo
WT	WT_cell_1	K46_4_WT_J10_018.tif	granule	0.0404	0.5814	0	0.0123	0.5112	1	0	0	0	0	0	2	Clear halo
WT	WT_cell_1	K46_4_WT_J10_018.tif	cytosol	2024-08-01	0.8428	148	3	36.44	NA	0	0	0	148	49333	NA	NA
WT	WT_cell_1	K46_4_WT_J10_018.tif	granule	0.0445	1434	0	0.0121	0.4846	0.5	0	0	0	0	0	1	Half a halo
WT	WT_cell_1	K46_4_WT_J10_018.tif	granule	2024-08-01	0.7865	1	0.0169	0.5911	1	1	0	1	0	59172	2	Clear halo
WT	WT_cell_1	K46_4_WT_J10_018.tif	granule	1966-01-01	0.9535	1	0.0114	0.4899	0.5	0	0	0	1	87719	1	Half a halo
WT	WT_cell_1	K46_4_WT_J10_018.tif	granule	2024-07-01	0.6168	2	0.0176	0.5964	1	0	2	2	0	113636	2	Clear halo
WT	WT_cell_1	K46_4_WT_J10_019.tif	granule	1668	0.0307	2	0.0086	0.4633	1	0	1	1	1	232558	2	Clear halo
WT	WT_cell_1	K46_4_WT_J10_019.tif	granule	1997-01-01	1447	2	0.0202	0.6496	1	1	1	2	0	99.01	2	Clear halo
WT	WT_cell_1	K46_4_WT_J10_019.tif	granule	0.4289	1049	1	0.0099	0.4686	0	0	0	0	1	101.01	0	Without halo
WT	WT_cell_1	K46_4_WT_J10_019.tif	granule	0.0385	1066	0	0.0079	0.4473	0	0	0	0	0	0	0	Without halo
WT	WT_cell_1	K46_4_WT_J10_019.tif	granule	2143	0.6755	0	0.0068	0.3887	0.5	0	0	0	0	0	1	Half a halo
WT	WT_cell_1	K46_4_WT_J10_019.tif	granule	0.1012	0.1154	2	0.0194	0.639	1	0	1	1	1	103093	2	Clear halo
WT	WT_cell_1	K46_4_WT_J10_019.tif	granule	1865	0.5284	1	0.0067	0.394	0	0	1	1	0	149254	0	Without halo
WT	WT_cell_1	K46_4_WT_J10_019.tif	cytosol	1084	0.8138	12	3195	27.95	NA	0	0	0	12	3756	NA	NA
WT	WT_cell_1	K46_4_WT_J10_019.tif	granule	1274	1622	1	0.0056	0.3781	1	0	0	0	1	178571	2	Clear halo
WT	WT_cell_1	K46_4_WT_J10_019.tif	granule	0.0247	0.7606	1	0.0082	0.5218	1	0	0	0	1	121951	2	Clear halo
WT	WT_cell_1	K46_4_WT_J10_019.tif	granule	1903	1603	1	0.0117	0.4899	0.5	0	0	0	1	85.47	1	Half a halo
WT	WT_cell_1	K46_4_WT_J10_019.tif	granule	0.3584	1266	4	0.0116	0.5485	0	0	1	1	3	344828	0	Without halo
WT	WT_cell_1	K46_4_WT_J10_019.tif	granule	2071	0.8324	2	0.0095	0.4526	1	0	0	0	2	210526	2	Clear halo
WT	WT_cell_1	K46_4_WT_J10_019.tif	granule	1939-01-01	0.3261	1	0.0097	0.3578	0	0	0	0	1	103093	0	Without halo
WT	WT_cell_1	K46_4_WT_J10_019.tif	granule	0.322	0.8307	1	0.0204	0.6709	1	0	0	0	1	49.02	2	Clear halo
WT	WT_cell_1	K46_4_WT_J10_019.tif	granule	0.9511	1526	1	0.0175	0.4766	0.5	0	0	0	1	57143	1	Half a halo
WT	WT_cell_1	K46_4_WT_J10_019.tif	granule	1979-01-01	2028-01-01	0	0.0212	0.7135	0	0	0	0	0	0	0	Without halo
WT	WT_cell_1	K46_4_WT_J10_019.tif	granule	1351	1381	0	0.0125	0.5112	1	0	0	0	0	0	2	Clear halo
WT	WT_cell_1	K46_4_WT_J10_019.tif	granule	1117	1954-01-01	2	0.022	0.5335	1	0	0	0	2	90909	2	Clear halo
WT	WT_cell_1	K46_4_WT_J10_019.tif	granule	1518	0.2956	7	0.0141	0.4348	0.5	2	0	2	5	496454	1	Half a halo
WT	WT_cell_1	K46_4_WT_J10_019.tif	granule	1328	0.1742	0	0.0139	0.5485	1	0	0	0	0	0	2	Clear halo
WT	WT_cell_1	K46_4_WT_J10_019.tif	granule	1801	0.407	1	0.0113	0.4899	0	1	0	1	0	88496	0	Without halo
WT	WT_cell_1	K46_4_WT_J10_019.tif	granule	2024-06-02	1577	0	0.0075	0.4153	0	0	0	0	0	0	0	Without halo
WT	WT_cell_1	K46_4_WT_J10_019.tif	granule	0.5194	1287	0	0.0061	0.5325	0	0	0	0	0	0	0	Without halo
WT	WT_cell_1	K46_4_WT_J10_019.tif	granule	1079	1107	2	0.0099	0.4579	1	0	1	1	1	202.02	2	Clear halo
WT	WT_cell_1	K46_4_WT_J10_019.tif	granule	0.8189	0.8673	1	0.0115	0.4846	1	0	0	0	1	86957	2	Clear halo
WT	WT_cell_1	K46_4_WT_J10_019.tif	granule	0.1429	0.9815	3	0.0171	0.623	0.5	1	0	1	2	175439	1	Half a halo
WT	WT_cell_1	K46_4_WT_J10_019.tif	granule	2028	0.148	0	0.0108	0.4739	1	0	0	0	0	0	2	Clear halo
WT	WT_cell_1	K46_4_WT_J10_020.tif	granule	1494	0.3071	4	0.0176	0.4779	1	0	1	1	3	227273	2	Clear halo
WT	WT_cell_1	K46_4_WT_J10_020.tif	granule	0.3393	0.7515	0	0.0142	0.5485	0.5	0	0	0	0	0	1	Half a halo
WT	WT_cell_1	K46_4_WT_J10_020.tif	granule	0.5471	0.8744	2	0.0187	0.6496	0	2	0	2	0	106952	0	Without halo
WT	WT_cell_1	K46_4_WT_J10_020.tif	granule	1196	0.9956	2	0.0128	0.5165	1	0	2	2	0	156.25	2	Clear halo
WT	WT_cell_1	K46_4_WT_J10_020.tif	granule	0.6508	1604	0	0.013	0.5485	1	0	0	0	0	0	2	Clear halo
WT	WT_cell_1	K46_4_WT_J10_020.tif	granule	1231	0.1861	0	0.0106	0.4899	0	0	0	0	0	0	0	Without halo
WT	WT_cell_1	K46_4_WT_J10_020.tif	granule	1254	1546	0	0.0187	0.6283	1	0	0	0	0	0	2	Clear halo
WT	WT_cell_1	K46_4_WT_J10_020.tif	granule	1062	0.6498	0	0.0159	0.5698	1	0	0	0	0	0	2	Clear halo
WT	WT_cell_1	K46_4_WT_J10_020.tif	granule	1825	1588	0	0.0174	0.5804	1	0	0	0	0	0	2	Clear halo
WT	WT_cell_1	K46_4_WT_J10_020.tif	granule	0.0821	0.8002	6	0.0224	0.7561	0.5	0	0	0	6	267857	1	Half a halo
WT	WT_cell_1	K46_4_WT_J10_020.tif	granule	1837	0.7588	2	0.0148	0.4433	1	0	1	1	1	135135	2	Clear halo
WT	WT_cell_1	K46_4_WT_J10_020.tif	granule	0.5756	1346	4	0.0095	0.3517	0	0	2	2	2	421053	0	Without halo
WT	WT_cell_1	K46_4_WT_J10_020.tif	granule	0.726	0.5117	0	0.0121	0.5218	0	0	0	0	0	0	0	Without halo
WT	WT_cell_1	K46_4_WT_J10_020.tif	granule	1936	0.5071	2	0.0321	0.868	1	0	0	0	2	62305	2	Clear halo
WT	WT_cell_1	K46_4_WT_J10_020.tif	cytosol	1125	0.8106	18	2848	36.21	NA	0	0	0	18	1932-06-01	NA	NA
WT	WT_cell_1	K46_4_WT_J10_020.tif	granule	0.4277	1555	3	0.0146	0.5538	1	2	0	2	1	205479	2	Clear halo
WT	WT_cell_1	K46_4_WT_J10_020.tif	granule	0.8225	1421	1	0.0086	0.442	0	0	0	0	1	116279	0	Without halo
WT	WT_cell_1	K46_4_WT_J10_020.tif	granule	0.95	1594	0	0.0128	0.5005	0	0	0	0	0	0	0	Without halo
WT	WT_cell_1	K46_4_WT_J10_020.tif	granule	0.0494	0.2877	0	0.0071	0.4899	1	0	0	0	0	0	2	Clear halo
WT	WT_cell_1	K46_4_WT_J10_020.tif	granule	1674	0.2718	2	0.0121	0.3984	1	0	0	0	2	165289	2	Clear halo
WT	WT_cell_1	K46_4_WT_J10_020.tif	granule	1475	1445	3	0.0132	0.5431	0	0	0	0	3	227273	0	Without halo
WT	WT_cell_1	K46_4_WT_J10_020.tif	granule	1569	0.0687	0	0.0118	0.5165	0	0	0	0	0	0	0	Without halo
WT	WT_cell_1	K46_4_WT_J10_020.tif	granule	1391	0.0569	1	0.0109	0.4792	0	0	0	0	1	91743	0	Without halo
WT	WT_cell_1	K46_4_WT_J10_020.tif	granule	2117	0.7268	3	0.0175	0.6283	0.5	1	0	1	2	171429	1	Half a halo
WT	WT_cell_1	K46_4_WT_J10_020.tif	granule	0.3416	1382	1	0.0167	0.5857	0.5	0	0	0	1	59.88	1	Half a halo
WT	WT_cell_1	K46_4_WT_J10_020.tif	granule	0.684	0.1398	0	0.0148	0.5591	1	0	0	0	0	0	2	Clear halo
WT	WT_cell_1	K46_4_WT_J10_020.tif	granule	1921	1137	1	0.0106	0.4899	0.5	0	0	0	1	94.34	1	Half a halo
WT	WT_cell_1	K46_4_WT_J10_020.tif	granule	0.4889	0.6434	0	0.0144	0.5911	1	0	0	0	0	0	2	Clear halo
WT	WT_cell_1	K46_4_WT_J10_020.tif	granule	1185	1931-01-01	2	0.014	0.434	0	0	0	0	2	142857	0	Without halo
WT	WT_cell_1	K46_4_WT_J10_020.tif	granule	0.8771	0.6392	5	0.0281	0.7561	1	0	2	2	3	177936	2	Clear halo
WT	WT_cell_1	K46_4_WT_J10_020.tif	granule	1566	1105	0	0.0053	0.3355	0.5	0	0	0	0	0	1	Half a halo
WT	WT_cell_1	K46_4_WT_J10_020.tif	granule	0.3007	0.1341	1	0.0243	0.7082	1	1	0	1	0	41152	2	Clear halo
WT	WT_cell_1	K46_4_WT_J10_020.tif	granule	0.5843	1197	5	0.0157	0.4553	0	2	0	2	3	318471	0	Without halo
WT	WT_cell_1	K46_4_WT_J10_020.tif	granule	1806	0.164	7	0.0135	0.4194	1	0	3	3	4	518519	2	Clear halo
WT	WT_cell_1	K46_4_WT_J10_020.tif	granule	1219	0.4147	0	0.0072	0.4153	0	0	0	0	0	0	0	Without halo
WT	WT_cell_1	K46_4_WT_J10_020.tif	granule	1068	1315	2	0.0097	0.3629	0	0	0	0	2	206186	0	Without halo
WT	WT_cell_1	K46_4_WT_J10_020.tif	granule	0.454	1164	3	0.0187	0.4974	1	1	0	1	2	160428	2	Clear halo
WT	WT_cell_1	K46_4_WT_J10_020.tif	granule	0.9058	1166	3	0.0178	0.6017	1	0	1	1	2	168539	2	Clear halo
WT	WT_cell_1	K46_4_WT_J10_021.tif	granule	1264	0.8184	2	0.0337	0.8467	1	0	0	0	2	59347	2	Clear halo
WT	WT_cell_1	K46_4_WT_J10_021.tif	granule	0.8345	0.0856	0	0.0128	0.5112	0.5	0	0	0	0	0	1	Half a halo
WT	WT_cell_1	K46_4_WT_J10_021.tif	granule	1373	1222	2	0.0191	0.6443	1	0	2	2	0	104712	2	Clear halo
WT	WT_cell_1	K46_4_WT_J10_021.tif	granule	1085	0.1802	4	0.0235	0.7295	0.5	2	1	3	1	170213	1	Half a halo
WT	WT_cell_1	K46_4_WT_J10_021.tif	granule	0.6595	0.2067	0	0.0073	0.41	0	0	0	0	0	0	0	Without halo
WT	WT_cell_1	K46_4_WT_J10_021.tif	granule	2027	1066	2	0.0118	0.4044	0	1	0	1	1	169492	0	Without halo
WT	WT_cell_1	K46_4_WT_J10_021.tif	granule	0.466	0.8603	9	0.0113	0.5005	0	0	0	0	9	796.46	0	Without halo
WT	WT_cell_1	K46_4_WT_J10_021.tif	granule	0.8957	0.4501	2	0.0162	0.6017	1	0	2	2	0	123457	2	Clear halo
WT	WT_cell_1	K46_4_WT_J10_021.tif	granule	1986	0.5822	0	0.0088	0.3526	0	0	0	0	0	0	0	Without halo
WT	WT_cell_1	K46_4_WT_J10_021.tif	granule	1661	0.9269	2	0.0211	0.6709	1	1	0	1	1	94787	2	Clear halo
WT	WT_cell_1	K46_4_WT_J10_021.tif	granule	1631	1373	2	0.0168	0.5804	1	1	0	1	1	119048	2	Clear halo
WT	WT_cell_1	K46_4_WT_J10_021.tif	granule	1055	0.8707	0	0.0117	0.5005	1	0	0	0	0	0	2	Clear halo
WT	WT_cell_1	K46_4_WT_J10_021.tif	cytosol	1077	0.8234	10	2024-03-03	33.52	NA	0	0	0	10	2024-03-03	NA	NA
WT	WT_cell_1	K46_4_WT_J10_021.tif	granule	1335	1431	0	0.0195	0.6496	1	0	0	0	0	0	2	Clear halo
WT	WT_cell_1	K46_4_WT_J10_021.tif	granule	2041	0.6678	2	0.0057	0.2796	0	0	0	0	2	350877	0	Without halo
WT	WT_cell_1	K46_4_WT_J10_021.tif	granule	2138	0.6966	3	0.0102	0.3637	0	0	1	1	2	294118	0	Without halo
WT	WT_cell_1	K46_4_WT_J10_021.tif	granule	0.3578	0.4253	0	0.0168	0.6017	1	0	0	0	0	0	2	Clear halo
WT	WT_cell_1	K46_4_WT_J10_021.tif	granule	1484	0.5762	2	0.0234	0.6869	1	0	0	0	2	85.47	2	Clear halo
WT	WT_cell_1	K46_4_WT_J10_021.tif	granule	2116	1541	0	0.0132	0.5218	1	0	0	0	0	0	2	Clear halo
WT	WT_cell_1	K46_4_WT_J10_021.tif	granule	1876	1289	3	0.0134	0.5378	0	0	3	3	0	223881	0	Without halo
WT	WT_cell_1	K46_4_WT_J10_021.tif	granule	1485	1416	0	0.0075	0.4047	0	0	0	0	0	0	0	Without halo
WT	WT_cell_1	K46_4_WT_J10_021.tif	granule	1982-01-01	0.663	4	0.0257	0.7455	1	0	0	0	4	155642	2	Clear halo
WT	WT_cell_1	K46_4_WT_J10_021.tif	granule	1777	0.034	0	0.0089	0.442	0	0	0	0	0	0	0	Without halo
WT	WT_cell_1	K46_4_WT_J10_022.tif	granule	1324	0.5879	0	0.0148	0.5538	0	0	0	0	0	0	0	Without halo
WT	WT_cell_1	K46_4_WT_J10_022.tif	granule	0.7532	0.7705	0	0.0126	0.5325	0	0	0	0	0	0	0	Without halo
WT	WT_cell_1	K46_4_WT_J10_022.tif	granule	1964	0.0401	1	0.0067	0.3674	0	1	0	1	0	149254	0	Without halo
WT	WT_cell_1	K46_4_WT_J10_022.tif	granule	1684	0.4955	3	0.0184	0.6177	1	1	0	1	2	163043	2	Clear halo
WT	WT_cell_1	K46_4_WT_J10_022.tif	granule	1497	1323	9	0.0205	0.6656	0.5	3	1	4	5	439024	1	Half a halo
WT	WT_cell_1	K46_4_WT_J10_022.tif	granule	0.6223	1319	4	0.0163	0.5857	0.5	3	0	3	1	245399	1	Half a halo
WT	WT_cell_1	K46_4_WT_J10_022.tif	granule	0.5104	0.4137	4	0.023	0.6816	1	0	3	3	1	173913	2	Clear halo
WT	WT_cell_1	K46_4_WT_J10_022.tif	granule	1435	0.4132	4	0.0151	0.5591	0.5	1	0	1	3	264901	1	Half a halo
WT	WT_cell_1	K46_4_WT_J10_022.tif	granule	1623	0.6825	3	0.0105	0.4633	1	0	0	0	3	285714	2	Clear halo
WT	WT_cell_1	K46_4_WT_J10_022.tif	granule	1874	0.4836	0	0.0085	0.4473	0	0	0	0	0	0	0	Without halo
WT	WT_cell_1	K46_4_WT_J10_022.tif	granule	2119	0.0973	6	0.0217	0.6922	0	0	0	0	6	276498	0	Without halo
WT	WT_cell_1	K46_4_WT_J10_022.tif	granule	1969	0.2745	5	0.0167	0.6177	0.5	0	0	0	5	299401	1	Half a halo
WT	WT_cell_1	K46_4_WT_J10_022.tif	granule	1742	0.9626	2	0.0158	0.5911	1	0	0	0	2	126582	2	Clear halo
WT	WT_cell_1	K46_4_WT_J10_022.tif	cytosol	1089	0.8485	24	3007	30.79	NA	0	0	0	24	7981	NA	NA
WT	WT_cell_1	K46_4_WT_J10_022.tif	granule	0.803	1342	13	0.0223	0.6816	1	0	0	0	13	582.96	2	Clear halo
WT	WT_cell_1	K46_4_WT_J10_022.tif	granule	0.9621	0.1476	4	0.0189	0.607	0	2	0	2	2	211.64	0	Without halo
WT	WT_cell_1	K46_4_WT_J10_022.tif	granule	0.3573	1954-01-01	0	0.0062	0.3834	0	0	0	0	0	0	0	Without halo
WT	WT_cell_1	K46_4_WT_J10_022.tif	granule	1357	0.0487	2	0.0104	0.442	1	0	0	0	2	192308	2	Clear halo
WT	WT_cell_1	K46_4_WT_J10_022.tif	granule	1314	1118	7	0.0239	0.7189	1	2	0	2	5	292887	2	Clear halo
WT	WT_cell_1	K46_4_WT_J10_022.tif	granule	1041	0.4886	2	0.0095	0.4633	0	0	2	2	0	210526	0	Without halo
WT	WT_cell_1	K46_4_WT_J10_022.tif	granule	1659	1941-01-01	2	0.0144	0.5751	0.5	1	0	1	1	138889	1	Half a halo
WT	WT_cell_1	K46_4_WT_J10_022.tif	granule	0.6157	0.1562	0	0.0092	0.5272	0	0	0	0	0	0	0	Without halo
WT	WT_cell_1	K46_4_WT_J10_022.tif	granule	0.1625	0.3781	4	0.0227	0.5474	0.5	0	3	3	1	176211	1	Half a halo
WT	WT_cell_1	K46_4_WT_J10_022.tif	granule	1783	0.6786	1	0.0067	0.3834	0	0	1	1	0	149254	0	Without halo
WT	WT_cell_1	K46_4_WT_J10_022.tif	granule	0.2762	0.5405	2	0.0136	0.5485	1	0	2	2	0	147059	2	Clear halo
WT	WT_cell_1	K46_4_WT_J10_022.tif	granule	0.8219	0.5605	4	0.0191	0.4996	0	4	0	4	0	209424	0	Without halo
WT	WT_cell_1	K46_4_WT_J10_022.tif	granule	0.8944	0.3283	5	0.0177	0.5911	1	2	0	2	3	282486	2	Clear halo
WT	WT_cell_1	K46_4_WT_J10_022.tif	granule	1643	0.3012	3	0.0253	0.7348	1	1	0	1	2	118577	2	Clear halo
WT	WT_cell_1	K46_4_WT_J10_022.tif	granule	0.8554	0.949	3	0.0219	0.6656	0.5	0	0	0	3	136986	1	Half a halo
WT	WT_cell_1	K46_4_WT_J10_022.tif	granule	0.7097	1499	0	0.0089	0.4899	0	0	0	0	0	0	0	Without halo
WT	WT_cell_1	K46_4_WT_J10_022.tif	granule	1136	0.1609	2	0.0172	0.5857	1	0	0	0	2	116279	2	Clear halo
WT	WT_cell_1	K46_4_WT_J10_022.tif	granule	0.5423	0.673	4	0.0132	0.5218	1	2	2	4	0	303.03	2	Clear halo
WT	WT_cell_1	K46_4_WT_J10_022.tif	granule	0.7171	0.4218	3	0.0215	0.5279	0.5	0	0	0	3	139535	1	Half a halo
WT	WT_cell_1	K46_4_WT_J10_022.tif	granule	1129	1288	1	0.0132	0.5218	1	0	0	0	1	75758	2	Clear halo
WT	WT_cell_1	K46_4_WT_J10_022.tif	granule	0.0293	0.4037	1	0.0077	0.3693	0.5	1	0	1	0	129.87	1	Half a halo
WT	WT_cell_1	K46_4_WT_J10_022.tif	granule	2024-11-02	0.4106	7	0.0077	0.4047	1	0	0	0	7	909091	2	Clear halo
WT	WT_cell_1	K46_4_WT_J10_022.tif	granule	1514	1559	2	0.0168	0.6283	0	0	0	0	2	119048	0	Without halo
WT	WT_cell_1	K46_4_WT_J10_022.tif	granule	1997	1425	2	0.0086	0.3328	0	0	0	0	2	232558	0	Without halo
WT	WT_cell_1	K46_4_WT_J10_009.tif	granule	0.8217	0.7085	2	0.0118	0.3945	1	1	0	1	1	169492	2	Clear halo
WT	WT_cell_1	K46_4_WT_J10_009.tif	granule	0.7375	1517	0	0.0117	0.5218	0	0	0	0	0	0	0	Without halo
WT	WT_cell_1	K46_4_WT_J10_009.tif	granule	1689	1457	6	0.0195	0.6603	0.5	0	3	3	3	307692	1	Half a halo
WT	WT_cell_1	K46_4_WT_J10_009.tif	granule	0.3852	1333	0	0.0063	0.3781	0	0	0	0	0	0	0	Without halo
WT	WT_cell_1	K46_4_WT_J10_009.tif	granule	1046	1163	0	0.0208	0.7082	1	0	0	0	0	0	2	Clear halo
WT	WT_cell_1	K46_4_WT_J10_009.tif	granule	1228	1267	0	0.0158	0.5698	1	0	0	0	0	0	2	Clear halo
WT	WT_cell_1	K46_4_WT_J10_009.tif	granule	1229	1057	1	0.0183	0.623	1	0	0	0	1	54645	2	Clear halo
WT	WT_cell_1	K46_4_WT_J10_009.tif	granule	1867	0.8663	36	0.0254	0.8041	0	0	0	0	36	1417323	0	Without halo
WT	WT_cell_1	K46_4_WT_J10_009.tif	granule	0.2806	1014	0	0.0124	0.5059	0	0	0	0	0	0	0	Without halo
WT	WT_cell_1	K46_4_WT_J10_009.tif	granule	0.3448	1601	0	0.0108	0.4526	0.5	0	0	0	0	0	1	Half a halo
WT	WT_cell_1	K46_4_WT_J10_009.tif	granule	1969-01-01	0.4598	35	0.0198	0.6496	0	0	0	0	35	1767677	0	Without halo
WT	WT_cell_1	K46_4_WT_J10_009.tif	granule	1622	0.3181	0	0.0112	0.5059	0	0	0	0	0	0	0	Without halo
WT	WT_cell_1	K46_4_WT_J10_009.tif	granule	0.9965	1612	2	0.0093	0.4633	1	0	0	0	2	215054	2	Clear halo
WT	WT_cell_1	K46_4_WT_J10_009.tif	cytosol	1106	0.842	92	2992	33.54	NA	0	0	0	92	30749	NA	NA
WT	WT_cell_1	K46_4_WT_J10_009.tif	granule	0.2253	0.835	1	0.0139	0.5325	1	0	0	0	1	71942	2	Clear halo
WT	WT_cell_1	K46_4_WT_J10_009.tif	granule	0.8241	0.2914	0	0.0097	0.4633	0	0	0	0	0	0	0	Without halo
WT	WT_cell_1	K46_4_WT_J10_009.tif	granule	0.9859	0.4195	8	0.0249	0.7082	1	4	0	4	4	321285	2	Clear halo
WT	WT_cell_1	K46_4_WT_J10_009.tif	granule	0.4669	0.7369	1	0.0218	0.6922	1	0	0	0	1	45872	2	Clear halo
WT	WT_cell_1	K46_4_WT_J10_009.tif	granule	0.8555	0.0712	1	0.0216	0.6283	1	0	0	0	1	46296	2	Clear halo
WT	WT_cell_1	K46_4_WT_J10_009.tif	granule	1114	0.8988	2	0.0083	0.426	0	0	0	0	2	240964	0	Without halo
WT	WT_cell_1	K46_4_WT_J10_009.tif	granule	1938	0.0923	8	0.0137	0.4292	0.5	7	0	7	1	583942	1	Half a halo
WT	WT_cell_1	K46_4_WT_J10_009.tif	granule	1841	1456	0	0.0095	0.4473	0	0	0	0	0	0	0	Without halo
WT	WT_cell_1	K46_4_WT_J10_009.tif	granule	1012	1392	0	0.0058	0.3887	0	0	0	0	0	0	0	Without halo
WT	WT_cell_1	K46_4_WT_J10_009.tif	granule	0.4735	0.9286	4	0.0152	0.5751	0.5	1	0	1	3	263158	1	Half a halo
WT	WT_cell_1	K46_4_WT_J10_009.tif	granule	0.5227	0.0927	1	0.0223	0.7934	1	0	0	0	1	44843	2	Clear halo
WT	WT_cell_1	K46_4_WT_J10_009.tif	granule	2147	0.7061	0	0.0142	0.5218	1	0	0	0	0	0	2	Clear halo
WT	WT_cell_1	K46_4_WT_J10_009.tif	granule	1299	0.3026	42	0.0284	0.8733	0	0	0	0	42	1478873	0	Without halo
WT	WT_cell_1	K46_4_WT_J10_009.tif	granule	0.3227	0.5767	4	0.0257	0.7455	1	0	2	2	2	155642	2	Clear halo
WT	WT_cell_1	K46_4_WT_J10_009.tif	granule	0.9733	0.7845	1	0.0202	0.5145	1	0	0	0	1	49505	2	Clear halo
WT	WT_cell_1	K46_4_WT_J10_009.tif	granule	2024-01-02	0.1625	0	0.0204	0.5188	0.5	0	0	0	0	0	1	Half a halo
WT	WT_cell_1	K46_4_WT_J10_009.tif	granule	0.1471	1195	11	0.0504	0.816	1	1	0	1	10	218254	2	Clear halo
WT	WT_cell_1	K46_4_WT_J10_010.tif	granule	0.0716	1337	0	0.0232	0.6603	1	0	0	0	0	0	2	Clear halo
WT	WT_cell_1	K46_4_WT_J10_010.tif	granule	1903	0.8425	64	0.0958	2024-12-01	0	7	0	7	57	668058	0	Without halo
WT	WT_cell_1	K46_4_WT_J10_010.tif	granule	0.2904	1484	0	0.0231	0.6816	1	0	0	0	0	0	2	Clear halo
WT	WT_cell_1	K46_4_WT_J10_010.tif	granule	1911	1343	1	0.0317	0.8147	1	1	0	1	0	31546	2	Clear halo
WT	WT_cell_1	K46_4_WT_J10_010.tif	granule	0.3952	0.2069	43	0.0373	0.7113	0	0	0	0	43	1152815	0	Without halo
WT	WT_cell_1	K46_4_WT_J10_010.tif	granule	2091	0.6348	0	0.0166	0.5857	0	0	0	0	0	0	0	Without halo
WT	WT_cell_1	K46_4_WT_J10_010.tif	granule	0.8977	0.4134	35	0.0275	0.5999	0	0	0	0	35	1272727	0	Without halo
WT	WT_cell_1	K46_4_WT_J10_010.tif	granule	1444	0.0619	0	0.0257	0.7721	1	0	0	0	0	0	2	Clear halo
WT	WT_cell_1	K46_4_WT_J10_010.tif	granule	2093	0.0347	3	0.0096	0.4686	1	1	0	1	2	312.5	2	Clear halo
WT	WT_cell_1	K46_4_WT_J10_010.tif	granule	1513	0.7446	0	0.0278	0.7668	0	0	0	0	0	0	0	Without halo
WT	WT_cell_1	K46_4_WT_J10_010.tif	granule	0.0287	0.8512	0	0.0097	0.5112	1	0	0	0	0	0	2	Clear halo
WT	WT_cell_1	K46_4_WT_J10_010.tif	granule	0.0341	0.3702	3	0.0132	0.5911	1	3	0	3	0	227273	2	Clear halo
WT	WT_cell_1	K46_4_WT_J10_010.tif	granule	0.8103	0.2368	0	0.0116	0.5218	0.5	0	0	0	0	0	1	Half a halo
WT	WT_cell_1	K46_4_WT_J10_010.tif	granule	2097	0.3639	24	0.0454	0.7911	0	0	0	0	24	528634	0	Without halo
WT	WT_cell_1	K46_4_WT_J10_010.tif	granule	0.145	1	2	0.0116	0.5165	0	2	0	2	0	172414	0	Without halo
WT	WT_cell_1	K46_4_WT_J10_010.tif	granule	1138	0.9513	35	0.0306	0.9265	0	0	0	0	35	1143791	0	Without halo
WT	WT_cell_1	K46_4_WT_J10_010.tif	granule	1895	0.2273	2	0.0242	0.7135	1	1	0	1	1	82645	2	Clear halo
WT	WT_cell_1	K46_4_WT_J10_010.tif	granule	0.298	1205	1	0.0274	0.7561	1	0	0	0	1	36496	2	Clear halo
WT	WT_cell_1	K46_4_WT_J10_010.tif	granule	1916	1592	0	0.0153	0.5538	0	0	0	0	0	0	0	Without halo
WT	WT_cell_1	K46_4_WT_J10_010.tif	granule	2144	1345	1	0.0125	0.5272	0	0	0	0	1	80	0	Without halo
WT	WT_cell_1	K46_4_WT_J10_010.tif	cytosol	1086	0.8329	22	3139	24.21	NA	0	0	0	22	7009	NA	NA
WT	WT_cell_1	K46_4_WT_J10_010.tif	granule	2159	0.8977	0	0.0109	0.5112	1	0	0	0	0	0	2	Clear halo
WT	WT_cell_1	K46_4_WT_J10_011.tif	granule	1461	2022-01-01	3	0.0511	1022	1	1	0	1	2	58708	2	Clear halo
WT	WT_cell_1	K46_4_WT_J10_011.tif	granule	1484	0.2031	4	0.0278	0.7828	0.5	1	0	1	3	143885	1	Half a halo
WT	WT_cell_1	K46_4_WT_J10_011.tif	granule	2099	0.3641	0	0.011	0.5964	0.5	0	0	0	0	0	1	Half a halo
WT	WT_cell_1	K46_4_WT_J10_011.tif	granule	1417	0.7534	0	0.0164	0.5911	0.5	0	0	0	0	0	1	Half a halo
WT	WT_cell_1	K46_4_WT_J10_011.tif	granule	0.4401	1122	8	0.0332	0.8467	1	4	0	4	4	240964	2	Clear halo
WT	WT_cell_1	K46_4_WT_J10_011.tif	granule	0.5532	1435	46	0.0509	0.8428	0	0	0	0	46	903733	0	Without halo
WT	WT_cell_1	K46_4_WT_J10_011.tif	granule	1609	0.6173	0	0.0211	0.6709	1	0	0	0	0	0	2	Clear halo
WT	WT_cell_1	K46_4_WT_J10_011.tif	granule	0.2019	1943-01-01	2	0.0111	0.5218	0	2	0	2	0	180.18	0	Without halo
WT	WT_cell_1	K46_4_WT_J10_011.tif	granule	0.0605	1412	0	0.0239	0.6869	1	0	0	0	0	0	2	Clear halo
WT	WT_cell_1	K46_4_WT_J10_011.tif	cytosol	1079	0.7959	72	3184	23.15	NA	0	0	0	72	22613	NA	NA
WT	WT_cell_1	K46_4_WT_J10_011.tif	granule	1158	1586	3	0.0067	0.4366	0	0	0	0	3	447761	0	Without halo
WT	WT_cell_1	K46_4_WT_J10_011.tif	granule	2087	0.8021	2	0.0251	0.7189	0	0	0	0	2	79681	0	Without halo
WT	WT_cell_1	K46_4_WT_J10_011.tif	granule	2064	1466	4	0.0365	0.9159	0.5	0	2	2	2	109589	1	Half a halo
WT	WT_cell_1	K46_4_WT_J10_011.tif	granule	1754	1229	10	0.0294	0.7881	0.5	0	0	0	10	340136	1	Half a halo
WT	WT_cell_2	K46_4_WT_J10_028.tif	granule	0.3531	1362	2	0.0149	0.5804	0.5	0	0	0	2	134228	1	Half a halo
WT	WT_cell_2	K46_4_WT_J10_028.tif	granule	1965	1542	1	0.0113	0.3855	1	0	0	0	1	88496	2	Clear halo
WT	WT_cell_2	K46_4_WT_J10_028.tif	granule	0.8271	0.931	1	0.0133	0.5378	1	1	0	1	0	75188	2	Clear halo
WT	WT_cell_2	K46_4_WT_J10_028.tif	granule	0.9106	1281	0	0.0097	0.3568	1	0	0	0	0	0	2	Clear halo
WT	WT_cell_2	K46_4_WT_J10_028.tif	granule	2016-02-01	0.4253	1	0.0077	0.394	0	0	0	0	1	129.87	0	Without halo
WT	WT_cell_2	K46_4_WT_J10_028.tif	granule	1728	0.3244	4	0.014	0.5378	1	0	2	2	2	285714	2	Clear halo
WT	WT_cell_2	K46_4_WT_J10_028.tif	granule	0.3422	0.7036	2	0.0213	0.6656	0.5	2	0	2	0	93897	1	Half a halo
WT	WT_cell_2	K46_4_WT_J10_028.tif	granule	1873	1231	0	0.0052	0.3674	0	0	0	0	0	0	0	Without halo
WT	WT_cell_2	K46_4_WT_J10_028.tif	granule	1942	0.2643	2	0.0236	0.6976	1	0	1	1	1	84746	2	Clear halo
WT	WT_cell_2	K46_4_WT_J10_028.tif	granule	0.7182	0.7128	0	0.0061	0.3568	1	0	0	0	0	0	2	Clear halo
WT	WT_cell_2	K46_4_WT_J10_028.tif	granule	0.4083	0.955	2	0.0105	0.3744	0.5	0	0	0	2	190476	1	Half a halo
WT	WT_cell_2	K46_4_WT_J10_028.tif	granule	1471	0.9257	1	0.0098	0.4473	1	1	0	1	0	102041	2	Clear halo
WT	WT_cell_2	K46_4_WT_J10_028.tif	granule	0.9752	0.5021	2	0.0139	0.6017	1	1	0	1	1	143885	2	Clear halo
WT	WT_cell_2	K46_4_WT_J10_028.tif	granule	1405	0.0431	0	0.0087	0.4153	0	0	0	0	0	0	0	Without halo
WT	WT_cell_2	K46_4_WT_J10_028.tif	granule	0.5219	1445	5	0.015	0.7455	0	0	0	0	5	333333	0	Without halo
WT	WT_cell_2	K46_4_WT_J10_028.tif	granule	1932	0.0419	0	0.0111	0.4686	1	0	0	0	0	0	2	Clear halo
WT	WT_cell_2	K46_4_WT_J10_028.tif	granule	1968	1003	6	0.0144	0.4369	1	3	0	3	3	416667	2	Clear halo
WT	WT_cell_2	K46_4_WT_J10_028.tif	granule	1744	0.72	2	0.0216	0.6603	1	1	0	1	1	92593	2	Clear halo
WT	WT_cell_2	K46_4_WT_J10_028.tif	granule	0.9203	0.7106	1	0.0104	0.3705	1	0	0	0	1	96154	2	Clear halo
WT	WT_cell_2	K46_4_WT_J10_028.tif	granule	1236	0.5141	6	0.0145	0.655	1	3	0	3	3	413793	2	Clear halo
WT	WT_cell_2	K46_4_WT_J10_028.tif	granule	1627	0.0882	4	0.017	0.5964	0.5	2	0	2	2	235294	1	Half a halo
WT	WT_cell_2	K46_4_WT_J10_028.tif	granule	0.5343	0.6123	2	0.0115	0.3926	1	2	0	2	0	173913	2	Clear halo
WT	WT_cell_2	K46_4_WT_J10_028.tif	granule	1349	1611	1	0.0071	0.3175	1	1	0	1	0	140845	2	Clear halo
WT	WT_cell_2	K46_4_WT_J10_028.tif	granule	1096	1213	21	0.0268	0.7402	1	2	0	2	19	783582	2	Clear halo
WT	WT_cell_2	K46_4_WT_J10_028.tif	granule	2123	0.0238	0	0.0054	0.3621	1	0	0	0	0	0	2	Clear halo
WT	WT_cell_2	K46_4_WT_J10_028.tif	granule	0.7379	0.3263	4	0.0126	0.5059	0	1	0	1	3	317.46	0	Without halo
WT	WT_cell_2	K46_4_WT_J10_028.tif	granule	0.3933	1071	0	0.0126	0.4065	0.5	0	0	0	0	0	1	Half a halo
WT	WT_cell_2	K46_4_WT_J10_028.tif	granule	0.0503	0.2463	5	0.013	0.5272	0	1	0	1	4	384615	0	Without halo
WT	WT_cell_2	K46_4_WT_J10_028.tif	granule	1216	1529	2	0.0224	0.5376	1	2	0	2	0	89286	2	Clear halo
WT	WT_cell_2	K46_4_WT_J10_028.tif	granule	0.1665	1428	8	0.0221	0.655	1	3	3	6	2	361991	2	Clear halo
WT	WT_cell_2	K46_4_WT_J10_028.tif	granule	2052	1325	0	0.0123	0.4019	1	0	0	0	0	0	2	Clear halo
WT	WT_cell_2	K46_4_WT_J10_028.tif	granule	0.916	1094	2	0.0189	0.639	1	0	0	0	2	105.82	2	Clear halo
WT	WT_cell_2	K46_4_WT_J10_028.tif	granule	1133	0.4655	0	0.0084	0.4153	1	0	0	0	0	0	2	Clear halo
WT	WT_cell_2	K46_4_WT_J10_028.tif	granule	2124	1543	1	0.0086	0.426	1	0	1	1	0	116279	2	Clear halo
WT	WT_cell_2	K46_4_WT_J10_028.tif	granule	1958-01-01	1289	2	0.0207	0.6656	1	0	0	0	2	96618	2	Clear halo
WT	WT_cell_2	K46_4_WT_J10_028.tif	granule	0.424	0.189	2	0.0216	0.6656	0.5	0	0	0	2	92593	1	Half a halo
WT	WT_cell_2	K46_4_WT_J10_028.tif	granule	0.6864	0.4724	0	0.0137	0.5591	1	0	0	0	0	0	2	Clear halo
WT	WT_cell_2	K46_4_WT_J10_028.tif	granule	0.1864	0.8055	1	0.0152	0.5644	0	0	0	0	1	65789	0	Without halo
WT	WT_cell_2	K46_4_WT_J10_028.tif	granule	0.7006	1572	1	0.0197	0.6124	1	0	0	0	1	50761	2	Clear halo
WT	WT_cell_2	K46_4_WT_J10_028.tif	granule	0.5041	0.4053	0	0.0134	0.6496	0	0	0	0	0	0	0	Without halo
WT	WT_cell_2	K46_4_WT_J10_028.tif	granule	0.9821	0.8582	1	0.0078	0.4366	0	1	0	1	0	128205	0	Without halo
WT	WT_cell_2	K46_4_WT_J10_028.tif	granule	1768	1091	0	0.0066	0.3781	1	0	0	0	0	0	2	Clear halo
WT	WT_cell_2	K46_4_WT_J10_028.tif	granule	0.481	1228	3	0.0123	0.3977	1	0	1	1	2	243902	2	Clear halo
WT	WT_cell_2	K46_4_WT_J10_028.tif	cytosol	1088	0.7976	35	2719	45.21	NA	0	0	0	35	12872	NA	NA
WT	WT_cell_2	K46_4_WT_J10_028.tif	granule	0.6525	1147	3	0.0238	0.7029	1	1	0	1	2	126.05	2	Clear halo
WT	WT_cell_2	K46_4_WT_J10_029.tif	granule	0.6955	0.6612	1	0.0157	0.4506	1	0	0	0	1	63694	2	Clear halo
WT	WT_cell_2	K46_4_WT_J10_029.tif	granule	1248	0.8718	7	0.0212	0.6816	1	2	0	2	5	330189	2	Clear halo
WT	WT_cell_2	K46_4_WT_J10_029.tif	granule	0.6688	0.154	0	0.0146	0.5485	1	0	0	0	0	0	2	Clear halo
WT	WT_cell_2	K46_4_WT_J10_029.tif	granule	1836	0.2336	1	0.0179	0.655	0	0	0	0	1	55866	0	Without halo
WT	WT_cell_2	K46_4_WT_J10_029.tif	granule	0.391	1572	0	0.0077	0.3887	1	0	0	0	0	0	2	Clear halo
WT	WT_cell_2	K46_4_WT_J10_029.tif	granule	1409	0.2726	1	0.0148	0.5325	1	0	0	0	1	67568	2	Clear halo
WT	WT_cell_2	K46_4_WT_J10_029.tif	granule	0.3969	0.3465	2	0.0082	0.442	1	1	0	1	1	243902	2	Clear halo
WT	WT_cell_2	K46_4_WT_J10_029.tif	granule	2063	1136	2	0.0185	0.6337	1	0	0	0	2	108108	2	Clear halo
WT	WT_cell_2	K46_4_WT_J10_029.tif	granule	1837	0.925	1	0.0162	0.607	0.5	0	0	0	1	61728	1	Half a halo
WT	WT_cell_2	K46_4_WT_J10_029.tif	granule	0.1565	1059	0	0.0158	0.5804	1	0	0	0	0	0	2	Clear halo
WT	WT_cell_2	K46_4_WT_J10_029.tif	granule	1192	1133	0	0.0171	0.5964	1	0	0	0	0	0	2	Clear halo
WT	WT_cell_2	K46_4_WT_J10_029.tif	granule	1484	0.9631	2	0.0093	0.3513	1	0	0	0	2	215054	2	Clear halo
WT	WT_cell_2	K46_4_WT_J10_029.tif	granule	1419	0.7323	1	0.0165	0.5857	1	0	1	1	0	60606	2	Clear halo
WT	WT_cell_2	K46_4_WT_J10_029.tif	granule	0.3505	0.1533	2	0.0099	0.4792	0	0	0	0	2	202.02	0	Without halo
WT	WT_cell_2	K46_4_WT_J10_029.tif	granule	2126	0.5511	3	0.0204	0.6496	0	0	0	0	3	147059	0	Without halo
WT	WT_cell_2	K46_4_WT_J10_029.tif	granule	1986	1502	3	0.022	0.6763	0	0	0	0	3	136364	0	Without halo
WT	WT_cell_2	K46_4_WT_J10_029.tif	granule	2148	2024-04-01	2	0.0163	0.5804	1	0	0	0	2	122699	2	Clear halo
WT	WT_cell_2	K46_4_WT_J10_029.tif	granule	0.9483	0.5061	3	0.0096	0.4473	1	0	0	0	3	312.5	2	Clear halo
WT	WT_cell_2	K46_4_WT_J10_029.tif	granule	0.9418	0.8685	1	0.0167	0.6603	1	0	1	1	0	59.88	2	Clear halo
WT	WT_cell_2	K46_4_WT_J10_029.tif	granule	0.6074	0.8843	2	0.0182	0.7242	1	0	0	0	2	109.89	2	Clear halo
WT	WT_cell_2	K46_4_WT_J10_029.tif	granule	1201	1372	2	0.0234	0.6922	1	0	1	1	1	85.47	2	Clear halo
WT	WT_cell_2	K46_4_WT_J10_029.tif	granule	1271	0.1238	1	0.0159	0.6443	0.5	0	0	0	1	62893	1	Half a halo
WT	WT_cell_2	K46_4_WT_J10_029.tif	granule	0.8867	1197	4	0.0163	0.5804	0.5	1	0	1	3	245399	1	Half a halo
WT	WT_cell_2	K46_4_WT_J10_029.tif	cytosol	1082	0.8158	18	2892	40.01	NA	0	0	0	18	6224	NA	NA
WT	WT_cell_2	K46_4_WT_J10_029.tif	granule	1378	1102	1	0.014	0.5325	1	1	0	1	0	71429	2	Clear halo
WT	WT_cell_2	K46_4_WT_J10_029.tif	granule	1432	1531	1	0.0121	0.5112	0	0	0	0	1	82645	0	Without halo
WT	WT_cell_2	K46_4_WT_J10_029.tif	granule	0.6339	0.031	3	0.0089	0.4792	1	1	1	2	1	337079	2	Clear halo
WT	WT_cell_2	K46_4_WT_J10_029.tif	granule	0.0388	0.9567	0	0.0056	0.4207	0	0	0	0	0	0	0	Without halo
WT	WT_cell_2	K46_4_WT_J10_029.tif	granule	0.0247	1445	1	0.0053	0.3461	0	1	0	1	0	188679	0	Without halo
WT	WT_cell_2	K46_4_WT_J10_029.tif	granule	0.1548	0.1531	0	0.0094	0.4633	0	0	0	0	0	0	0	Without halo
WT	WT_cell_2	K46_4_WT_J10_029.tif	granule	1024	0.1044	3	0.019	0.623	0	0	0	0	3	157895	0	Without halo
WT	WT_cell_2	K46_4_WT_J10_029.tif	granule	0.2302	1601	2	0.0094	0.4952	0.5	0	0	0	2	212766	1	Half a halo
WT	WT_cell_2	K46_4_WT_J10_029.tif	granule	0.9864	1431	4	0.0138	0.5378	1	0	2	2	2	289855	2	Clear halo
WT	WT_cell_2	K46_4_WT_J10_029.tif	granule	1768	1374	2	0.0252	0.7455	1	0	0	0	2	79365	2	Clear halo
WT	WT_cell_2	K46_4_WT_J10_029.tif	granule	1878	0.7103	3	0.0146	0.5591	0.5	1	0	1	2	205479	1	Half a halo
WT	WT_cell_2	K46_4_WT_J10_029.tif	granule	2167	0.7649	1	0.0065	0.3994	0	0	0	0	1	153846	0	Without halo
WT	WT_cell_2	K46_4_WT_J10_029.tif	granule	0.1059	0.7091	0	0.0096	0.4526	0	0	0	0	0	0	0	Without halo
WT	WT_cell_2	K46_4_WT_J10_029.tif	granule	1309	0.619	1	0.0154	0.5538	1	0	0	0	1	64935	2	Clear halo
WT	WT_cell_2	K46_4_WT_J10_029.tif	granule	1982	0.0335	1	0.0099	0.4686	1	0	0	0	1	101.01	2	Clear halo
WT	WT_cell_2	K46_4_WT_J10_029.tif	granule	0.6646	1147	1	0.0101	0.4633	1	0	1	1	0	99.01	2	Clear halo
WT	WT_cell_2	K46_4_WT_J10_029.tif	granule	1516	0.1029	1	0.012	0.5112	0.5	0	1	1	0	83333	1	Half a halo
WT	WT_cell_2	K46_4_WT_J10_030.tif	granule	0.7828	0.7996	4	0.0155	0.4526	1	0	0	0	4	258065	2	Clear halo
WT	WT_cell_2	K46_4_WT_J10_030.tif	granule	1971-01-01	1363	1	0.02	0.6603	0	1	0	1	0	50	0	Without halo
WT	WT_cell_2	K46_4_WT_J10_030.tif	granule	0.8773	1038	2	0.0248	0.7348	1	1	0	1	1	80645	2	Clear halo
WT	WT_cell_2	K46_4_WT_J10_030.tif	granule	0.8839	0.7241	3	0.0096	0.3553	1	1	2	3	0	312.5	2	Clear halo
WT	WT_cell_2	K46_4_WT_J10_030.tif	granule	1544	0.5065	1	0.0134	0.5431	0.5	1	0	1	0	74627	1	Half a halo
WT	WT_cell_2	K46_4_WT_J10_030.tif	granule	1274	0.0761	1	0.0212	0.6709	0	1	0	1	0	47.17	0	Without halo
WT	WT_cell_2	K46_4_WT_J10_030.tif	granule	1977	0.3446	2	0.0236	0.7135	0.5	1	0	1	1	84746	1	Half a halo
WT	WT_cell_2	K46_4_WT_J10_030.tif	granule	0.7844	1943-01-01	0	0.0127	0.5218	0.5	0	0	0	0	0	1	Half a halo
WT	WT_cell_2	K46_4_WT_J10_030.tif	granule	2024-09-01	0.0682	4	0.0214	0.6603	0.5	1	0	1	3	186916	1	Half a halo
WT	WT_cell_2	K46_4_WT_J10_030.tif	granule	1092	0.1569	0	0.0195	0.6283	1	0	0	0	0	0	2	Clear halo
WT	WT_cell_2	K46_4_WT_J10_030.tif	granule	1437	1556	6	0.0165	0.5751	0	0	0	0	6	363636	0	Without halo
WT	WT_cell_2	K46_4_WT_J10_030.tif	granule	0.124	1275	0	0.0088	0.4366	1	0	0	0	0	0	2	Clear halo
WT	WT_cell_2	K46_4_WT_J10_030.tif	granule	2145	1348	0	0.0081	0.41	0	0	0	0	0	0	0	Without halo
WT	WT_cell_2	K46_4_WT_J10_030.tif	granule	1416	0.9254	2	0.0075	0.3141	0	2	0	2	0	266667	0	Without halo
WT	WT_cell_2	K46_4_WT_J10_030.tif	granule	1625	1203	0	0.0102	0.4792	0	0	0	0	0	0	0	Without halo
WT	WT_cell_2	K46_4_WT_J10_030.tif	cytosol	1105	0.8123	25	2692	44.3	NA	0	0	0	25	9287	NA	NA
WT	WT_cell_2	K46_4_WT_J10_030.tif	granule	0.6266	1047	2	0.0156	0.5591	1	1	0	1	1	128205	2	Clear halo
WT	WT_cell_2	K46_4_WT_J10_030.tif	granule	0.4365	0.0774	22	0.0165	0.5857	0.5	0	3	3	19	1333333	1	Half a halo
WT	WT_cell_2	K46_4_WT_J10_030.tif	granule	1125	0.9705	5	0.015	0.4428	1	0	1	1	4	333333	2	Clear halo
WT	WT_cell_2	K46_4_WT_J10_030.tif	granule	2104	1133	7	0.0271	0.7295	1	0	0	0	7	258303	2	Clear halo
WT	WT_cell_2	K46_4_WT_J10_030.tif	granule	2038	0.029	0	0.0061	0.3781	0	0	0	0	0	0	0	Without halo
WT	WT_cell_2	K46_4_WT_J10_030.tif	granule	0.2177	1493	1	0.0196	0.8893	0.5	0	0	0	1	51.02	1	Half a halo
WT	WT_cell_2	K46_4_WT_J10_030.tif	granule	0.6913	0.587	3	0.0179	0.6177	1	0	1	1	2	167598	2	Clear halo
WT	WT_cell_2	K46_4_WT_J10_030.tif	granule	1999-01-01	0.5899	2	0.0191	0.4967	1	0	0	0	2	104712	2	Clear halo
WT	WT_cell_2	K46_4_WT_J10_030.tif	granule	0.247	0.9802	1	0.0069	0.3781	1	0	1	1	0	144928	2	Clear halo
WT	WT_cell_2	K46_4_WT_J10_030.tif	granule	0.9847	0.0396	1	0.0093	0.442	0	0	0	0	1	107527	0	Without halo
WT	WT_cell_2	K46_4_WT_J10_030.tif	granule	0.5936	1545	2	0.0236	0.7082	1	0	0	0	2	84746	2	Clear halo
WT	WT_cell_2	K46_4_WT_J10_030.tif	granule	0.0901	0.9852	1	0.0125	0.4084	1	0	0	0	1	80	2	Clear halo
WT	WT_cell_2	K46_4_WT_J10_030.tif	granule	1278	1303	1	0.0283	0.9319	1	0	0	0	1	35336	2	Clear halo
WT	WT_cell_2	K46_4_WT_J10_030.tif	granule	1622	1028	2	0.0147	0.5804	0	0	0	0	2	136054	0	Without halo
WT	WT_cell_2	K46_4_WT_J10_030.tif	granule	0.609	1284	4	0.0247	0.7189	1	2	1	3	1	161943	2	Clear halo
WT	WT_cell_2	K46_4_WT_J10_030.tif	granule	1544	0.7627	5	0.0168	0.623	0.5	2	0	2	3	297619	1	Half a halo
WT	WT_cell_2	K46_4_WT_J10_030.tif	granule	1611	0.0913	4	0.0303	0.7561	1	0	3	3	1	132013	2	Clear halo
WT	WT_cell_2	K46_4_WT_J10_030.tif	granule	0.8849	1269	0	0.0197	0.6976	1	0	0	0	0	0	2	Clear halo
WT	WT_cell_2	K46_4_WT_J10_030.tif	granule	1243	1081	5	0.0165	0.465	1	0	0	0	5	303.03	2	Clear halo
WT	WT_cell_2	K46_4_WT_J10_030.tif	granule	1843	0.4892	3	0.0155	0.4475	0.5	0	0	0	3	193548	1	Half a halo
WT	WT_cell_2	K46_4_WT_J10_030.tif	granule	0.0726	0.4459	7	0.0155	0.5538	1	5	0	5	2	451613	2	Clear halo
WT	WT_cell_2	K46_4_WT_J10_030.tif	granule	2016-01-01	0.7313	1	0.0171	0.5857	1	0	0	0	1	58.48	2	Clear halo
WT	WT_cell_2	K46_4_WT_J10_031.tif	granule	0.9948	1184	2	0.014	0.4297	1	1	0	1	1	142857	2	Clear halo
WT	WT_cell_2	K46_4_WT_J10_031.tif	granule	1672	0.5623	3	0.0189	0.5054	1	1	0	1	2	158.73	2	Clear halo
WT	WT_cell_2	K46_4_WT_J10_031.tif	cytosol	1101	0.8523	18	2786	42.88	NA	0	0	0	18	6461	NA	NA
WT	WT_cell_2	K46_4_WT_J10_031.tif	granule	0.6927	0.8965	1	0.0176	0.5911	1	0	0	0	1	56818	2	Clear halo
WT	WT_cell_2	K46_4_WT_J10_031.tif	granule	0.0239	0.2198	2	0.0068	0.4473	1	2	0	2	0	294118	2	Clear halo
WT	WT_cell_2	K46_4_WT_J10_031.tif	granule	0.5251	0.1131	4	0.0178	0.4849	1	1	1	2	2	224719	2	Clear halo
WT	WT_cell_2	K46_4_WT_J10_031.tif	granule	0.3157	0.5304	9	0.0211	0.6976	0.5	1	2	3	6	426.54	1	Half a halo
WT	WT_cell_2	K46_4_WT_J10_031.tif	granule	0.9731	0.5876	1	0.0182	0.4942	1	1	0	1	0	54945	2	Clear halo
WT	WT_cell_2	K46_4_WT_J10_031.tif	granule	0.8169	0.6817	2	0.0149	0.5485	1	0	1	1	1	134228	2	Clear halo
WT	WT_cell_2	K46_4_WT_J10_031.tif	granule	2002	1149	2	0.0114	0.3899	0.5	1	0	1	1	175439	1	Half a halo
WT	WT_cell_2	K46_4_WT_J10_031.tif	granule	1544	0.1219	1	0.0124	0.5165	0	0	0	0	1	80645	0	Without halo
WT	WT_cell_2	K46_4_WT_J10_031.tif	granule	1653	0.8791	0	0.017	0.4782	0.5	0	0	0	0	0	1	Half a halo
WT	WT_cell_2	K46_4_WT_J10_031.tif	granule	0.1621	1003	1	0.0122	0.4952	0.5	0	0	0	1	81967	1	Half a halo
WT	WT_cell_2	K46_4_WT_J10_031.tif	granule	1959	0.7706	3	0.0315	0.836	0.5	0	1	1	2	95238	1	Half a halo
WT	WT_cell_2	K46_4_WT_J10_031.tif	granule	1398	1386	4	0.0086	0.3356	0.5	0	0	0	4	465116	1	Half a halo
WT	WT_cell_2	K46_4_WT_J10_031.tif	granule	0.2788	0.1803	3	0.0148	0.5431	1	0	3	3	0	202703	2	Clear halo
WT	WT_cell_2	K46_4_WT_J10_031.tif	granule	1562	1616	0	0.0084	0.4526	0	0	0	0	0	0	0	Without halo
WT	WT_cell_2	K46_4_WT_J10_031.tif	granule	1795	0.6873	2	0.0159	0.4593	1	2	0	2	0	125786	2	Clear halo
WT	WT_cell_2	K46_4_WT_J10_031.tif	granule	1165	1446	1	0.0161	0.5751	1	0	0	0	1	62112	2	Clear halo
WT	WT_cell_2	K46_4_WT_J10_031.tif	granule	0.4102	1045	3	0.0221	0.6816	0.5	0	1	1	2	135747	1	Half a halo
WT	WT_cell_2	K46_4_WT_J10_031.tif	granule	0.9194	1509	4	0.008	0.442	0	0	0	0	4	500	0	Without halo
WT	WT_cell_2	K46_4_WT_J10_031.tif	granule	1657	0.2644	11	0.022	0.5329	0.5	1	0	1	10	500	1	Half a halo
WT	WT_cell_2	K46_4_WT_J10_031.tif	granule	1702	1588	2	0.0094	0.4366	0	1	0	1	1	212766	0	Without halo
WT	WT_cell_2	K46_4_WT_J10_031.tif	granule	0.4151	0.3667	3	0.0176	0.607	1	0	1	1	2	170455	2	Clear halo
WT	WT_cell_2	K46_4_WT_J10_031.tif	granule	1205	1602	1	0.0097	0.4739	0	0	0	0	1	103093	0	Without halo
WT	WT_cell_2	K46_4_WT_J10_031.tif	granule	0.5647	0.7899	0	0.0163	0.5857	0.5	0	0	0	0	0	1	Half a halo
WT	WT_cell_2	K46_4_WT_J10_031.tif	granule	2101	0.3161	3	0.0174	0.6283	0	0	0	0	3	172414	0	Without halo
WT	WT_cell_2	K46_4_WT_J10_031.tif	granule	0.1285	0.1302	5	0.0179	0.6124	1	1	0	1	4	279.33	2	Clear halo
WT	WT_cell_2	K46_4_WT_J10_031.tif	granule	1971-01-01	0.0625	0	0.0102	0.4579	0	0	0	0	0	0	0	Without halo
WT	WT_cell_2	K46_4_WT_J10_031.tif	granule	0.61	0.498	1	0.0175	0.607	1	0	0	0	1	57143	2	Clear halo
WT	WT_cell_2	K46_4_WT_J10_031.tif	granule	2024-09-01	1206	2	0.0123	0.4185	0.5	0	0	0	2	162602	1	Half a halo
WT	WT_cell_2	K46_4_WT_J10_031.tif	granule	1955-01-01	0.4908	2	0.0141	0.4313	0.5	1	0	1	1	141844	1	Half a halo
WT	WT_cell_2	K46_4_WT_J10_031.tif	granule	0.6238	0.2277	2	0.0133	0.4178	1	1	0	1	1	150376	2	Clear halo
WT	WT_cell_2	K46_4_WT_J10_031.tif	granule	0.1667	0.7724	0	0.0056	0.3408	1	0	0	0	0	0	2	Clear halo
WT	WT_cell_2	K46_4_WT_J10_031.tif	granule	1266	0.3483	0	0.019	0.655	0.5	0	0	0	0	0	1	Half a halo
WT	WT_cell_2	K46_4_WT_J10_031.tif	granule	0.1987	1222	1	0.0066	0.3674	1	1	0	1	0	151515	2	Clear halo
WT	WT_cell_2	K46_4_WT_J10_031.tif	granule	1577	1169	0	0.0194	0.6443	0.5	0	0	0	0	0	1	Half a halo
WT	WT_cell_2	K46_4_WT_J10_031.tif	granule	0.1967	0.3455	0	0.0102	0.4686	0	0	0	0	0	0	0	Without halo
WT	WT_cell_2	K46_4_WT_J10_031.tif	granule	0.9369	0.9046	2	0.0126	0.5005	1	0	0	0	2	158.73	2	Clear halo
WT	WT_cell_2	K46_4_WT_J10_031.tif	granule	1829	1458	0	0.0103	0.5059	0	0	0	0	0	0	0	Without halo
WT	WT_cell_2	K46_4_WT_J10_031.tif	granule	1028	0.7575	5	0.0081	0.3471	0.5	5	0	5	0	617284	1	Half a halo
WT	WT_cell_2	K46_4_WT_J10_035.tif	granule	1467	0.3043	1	0.0132	0.5272	0.5	0	0	0	1	75758	1	Half a halo
WT	WT_cell_2	K46_4_WT_J10_035.tif	granule	0.1673	0.6298	13	0.0241	0.7508	0	0	0	0	13	539419	0	Without halo
WT	WT_cell_2	K46_4_WT_J10_035.tif	granule	0.7038	0.6813	0	0.0147	0.5751	0	0	0	0	0	0	0	Without halo
WT	WT_cell_2	K46_4_WT_J10_035.tif	granule	0.1831	1258	1	0.0121	0.4899	1	0	0	0	1	82645	2	Clear halo
WT	WT_cell_2	K46_4_WT_J10_035.tif	granule	0.3308	1401	1	0.0229	0.6976	1	0	0	0	1	43668	2	Clear halo
WT	WT_cell_2	K46_4_WT_J10_035.tif	granule	1817	1349	4	0.0129	0.5644	0	1	0	1	3	310078	0	Without halo
WT	WT_cell_2	K46_4_WT_J10_035.tif	granule	1725	1021	3	0.0096	0.4526	1	1	0	1	2	312.5	2	Clear halo
WT	WT_cell_2	K46_4_WT_J10_035.tif	granule	0.5782	0.9043	1	0.0041	0.2305	0	0	0	0	1	243902	0	Without halo
WT	WT_cell_2	K46_4_WT_J10_035.tif	cytosol	1099	0.8346	22	2669	46.55	NA	0	0	0	22	8243	NA	NA
WT	WT_cell_2	K46_4_WT_J10_035.tif	granule	1611	0.8134	2	0.0148	0.5698	1	0	2	2	0	135135	2	Clear halo
WT	WT_cell_2	K46_4_WT_J10_035.tif	granule	1786	0.3871	7	0.0153	0.5857	1	0	2	2	5	457516	2	Clear halo
WT	WT_cell_2	K46_4_WT_J10_035.tif	granule	0.7691	1478	0	0.0066	0.293	0	0	0	0	0	0	0	Without halo
WT	WT_cell_2	K46_4_WT_J10_035.tif	granule	1206	0.5879	3	0.0089	0.3388	1	1	0	1	2	337079	2	Clear halo
WT	WT_cell_2	K46_4_WT_J10_035.tif	granule	0.5288	1354	3	0.0169	0.607	0	0	0	0	3	177515	0	Without halo
WT	WT_cell_2	K46_4_WT_J10_035.tif	granule	0.4953	1176	1	0.0082	0.3316	0.5	1	0	1	0	121951	1	Half a halo
WT	WT_cell_2	K46_4_WT_J10_035.tif	granule	0.1771	1054	0	0.014	0.4325	0.5	0	0	0	0	0	1	Half a halo
WT	WT_cell_2	K46_4_WT_J10_035.tif	granule	1947	0.4916	2	0.0297	0.8094	1	0	1	1	1	67.34	2	Clear halo
WT	WT_cell_2	K46_4_WT_J10_035.tif	granule	0.6767	1539	4	0.0129	0.4088	0.5	0	0	0	4	310078	1	Half a halo
WT	WT_cell_2	K46_4_WT_J10_035.tif	granule	0.2658	0.2706	0	0.0175	0.4826	0	0	0	0	0	0	0	Without halo
WT	WT_cell_2	K46_4_WT_J10_035.tif	granule	0.3279	0.8454	1	0.0179	0.623	0.5	0	0	0	1	55866	1	Half a halo
WT	WT_cell_2	K46_4_WT_J10_035.tif	granule	1796	0.7053	1	0.0229	0.8413	0	0	0	0	1	43668	0	Without halo
WT	WT_cell_2	K46_4_WT_J10_035.tif	granule	0.4278	0.7052	0	0.0087	0.4366	1	0	0	0	0	0	2	Clear halo
WT	WT_cell_2	K46_4_WT_J10_035.tif	granule	1381	1481	0	0.0092	0.3507	0.5	0	0	0	0	0	1	Half a halo
WT	WT_cell_2	K46_4_WT_J10_035.tif	granule	1306	1388	0	0.0134	0.4191	1	0	0	0	0	0	2	Clear halo
WT	WT_cell_2	K46_4_WT_J10_035.tif	granule	0.6497	2024-01-01	1	0.0051	0.3887	0	0	0	0	1	196078	0	Without halo
WT	WT_cell_2	K46_4_WT_J10_035.tif	granule	1601	2027-01-01	1	0.0142	0.5378	0.5	0	0	0	1	70423	1	Half a halo
WT	WT_cell_2	K46_4_WT_J10_035.tif	granule	1109	1189	4	0.0057	0.3621	0	0	0	0	4	701754	0	Without halo
WT	WT_cell_2	K46_4_WT_J10_035.tif	granule	0.0702	0.7318	5	0.0021	0.1862	0	0	0	0	5	2380952	0	Without halo
WT	WT_cell_2	K46_4_WT_J10_035.tif	granule	0.8105	0.4994	5	0.0068	0.3887	0	1	1	2	3	735294	0	Without halo
WT	WT_cell_2	K46_4_WT_J10_035.tif	granule	1438	2024-06-01	9	0.0192	0.836	1	0	0	0	9	468.75	2	Clear halo
WT	WT_cell_2	K46_4_WT_J10_035.tif	granule	0.6696	0.0849	2	0.0194	0.6177	1	0	1	1	1	103093	2	Clear halo
WT	WT_cell_2	K46_4_WT_J10_035.tif	granule	0.9319	0.059	3	0.018	0.6017	1	0	1	1	2	166667	2	Clear halo
WT	WT_cell_2	K46_4_WT_J10_035.tif	granule	0.3235	1036	1	0.0114	0.3854	0	0	1	1	0	87719	0	Without halo
WT	WT_cell_2	K46_4_WT_J10_035.tif	granule	2016-02-01	0.2002	1	0.0081	0.3994	1	0	0	0	1	123457	2	Clear halo
WT	WT_cell_2	K46_4_WT_J10_035.tif	granule	1253	0.4286	5	0.0235	0.6976	1	0	2	2	3	212766	2	Clear halo
WT	WT_cell_2	K46_4_WT_J10_035.tif	granule	0.7936	1225	0	0.0179	0.623	0	0	0	0	0	0	0	Without halo
WT	WT_cell_2	K46_4_WT_J10_035.tif	granule	0.9935	1068	0	0.0162	0.6177	0	0	0	0	0	0	0	Without halo
WT	WT_cell_2	K46_4_WT_J10_035.tif	granule	1675	0.5002	3	0.0164	0.4647	1	1	0	1	2	182927	2	Clear halo
WT	WT_cell_2	K46_4_WT_J10_035.tif	granule	0.134	0.2213	0	0.0057	0.2718	0	0	0	0	0	0	0	Without halo
WT	WT_cell_2	K46_4_WT_J10_035.tif	granule	1745	0.0411	1	0.0085	0.3994	1	0	0	0	1	117647	2	Clear halo
WT	WT_cell_2	K46_4_WT_J10_035.tif	granule	0.6845	0.4057	3	0.0188	0.6337	1	1	0	1	2	159574	2	Clear halo
WT	WT_cell_2	K46_4_WT_J10_035.tif	granule	1041	0.6308	6	0.0169	0.4689	1	2	0	2	4	355.03	2	Clear halo
WT	WT_cell_2	K46_4_WT_J10_035.tif	granule	0.8899	0.8546	0	0.0096	0.5059	0	0	0	0	0	0	0	Without halo
WT	WT_cell_2	K46_4_WT_J10_035.tif	granule	0.47	0.4967	16	0.0199	0.6656	0	0	0	0	16	804.02	0	Without halo
WT	WT_cell_2	K46_4_WT_J10_035.tif	granule	1456	0.6983	6	0.0327	0.8254	1	0	2	2	4	183486	2	Clear halo
WT	WT_cell_2	K46_4_WT_J10_035.tif	granule	1889	0.2191	2	0.0079	0.426	0.5	1	0	1	1	253165	1	Half a halo
WT	WT_cell_2	K46_4_WT_J10_035.tif	granule	2166	0.4458	1	0.0079	0.4686	1	0	0	0	1	126582	2	Clear halo
WT	WT_cell_3	K46_4_WT_J10_040.tif	granule	0.7086	0.4542	2	0.0095	0.3531	0.5	1	0	1	1	210526	1	Half a halo
WT	WT_cell_3	K46_4_WT_J10_040.tif	granule	1888	1522	0	0.0107	0.4686	0.5	0	0	0	0	0	1	Half a halo
WT	WT_cell_3	K46_4_WT_J10_040.tif	granule	2117	1558	2	0.0077	0.426	0	1	0	1	1	259.74	0	Without halo
WT	WT_cell_3	K46_4_WT_J10_040.tif	granule	0.5714	1308	10	0.0108	0.3775	0	0	0	0	10	925926	0	Without halo
WT	WT_cell_3	K46_4_WT_J10_040.tif	granule	1163	0.1034	0	0.0063	0.289	0	0	0	0	0	0	0	Without halo
WT	WT_cell_3	K46_4_WT_J10_040.tif	granule	1147	1142	34	0.0285	0.7615	0	0	0	0	34	1192982	0	Without halo
WT	WT_cell_3	K46_4_WT_J10_040.tif	granule	1951	0.8927	2	0.013	0.5272	1	0	0	0	2	153846	2	Clear halo
WT	WT_cell_3	K46_4_WT_J10_040.tif	granule	0.7678	0.0479	1	0.015	0.6763	0	0	0	0	1	66667	0	Without halo
WT	WT_cell_3	K46_4_WT_J10_040.tif	granule	0.3041	0.6353	3	0.012	0.3956	0	2	0	2	1	250	0	Without halo
WT	WT_cell_3	K46_4_WT_J10_040.tif	granule	0.2197	1471	1	0.0118	0.5272	0	0	0	0	1	84746	0	Without halo
WT	WT_cell_3	K46_4_WT_J10_040.tif	granule	0.1376	1933-01-01	0	0.0097	0.4633	0	0	0	0	0	0	0	Without halo
WT	WT_cell_3	K46_4_WT_J10_040.tif	granule	0.4829	0.3073	0	0.0161	0.5804	0	0	0	0	0	0	0	Without halo
WT	WT_cell_3	K46_4_WT_J10_040.tif	granule	0.5361	1437	4	0.0167	0.471	0.5	1	0	1	3	239521	1	Half a halo
WT	WT_cell_3	K46_4_WT_J10_040.tif	granule	1568	0.5275	2	0.0155	0.5751	1	2	0	2	0	129032	2	Clear halo
WT	WT_cell_3	K46_4_WT_J10_040.tif	granule	1255	0.5748	6	0.0122	0.5112	0.5	0	0	0	6	491803	1	Half a halo
WT	WT_cell_3	K46_4_WT_J10_040.tif	granule	0.3704	0.7481	0	0.0114	0.3845	0	0	0	0	0	0	0	Without halo
WT	WT_cell_3	K46_4_WT_J10_040.tif	granule	2164	1313	0	0.0073	0.4153	0	0	0	0	0	0	0	Without halo
WT	WT_cell_3	K46_4_WT_J10_040.tif	granule	2039	1393	0	0.0065	0.426	0	0	0	0	0	0	0	Without halo
WT	WT_cell_3	K46_4_WT_J10_040.tif	granule	1685	0.8999	3	0.0065	0.3994	0.5	2	0	2	1	461538	1	Half a halo
WT	WT_cell_3	K46_4_WT_J10_040.tif	granule	0.9076	0.4768	1	0.0089	0.442	1	0	1	1	0	112.36	2	Clear halo
WT	WT_cell_3	K46_4_WT_J10_040.tif	granule	0.1704	0.7596	7	0.0169	0.5804	0	0	1	1	6	414201	0	Without halo
WT	WT_cell_3	K46_4_WT_J10_040.tif	granule	0.8459	0.3123	2	0.0125	0.4041	0	2	0	2	0	160	0	Without halo
WT	WT_cell_3	K46_4_WT_J10_040.tif	granule	2142	0.8385	0	0.0066	0.3834	0.5	0	0	0	0	0	1	Half a halo
WT	WT_cell_3	K46_4_WT_J10_040.tif	granule	1514	0.8532	0	0.0088	0.4313	0	0	0	0	0	0	0	Without halo
WT	WT_cell_3	K46_4_WT_J10_040.tif	granule	1949-01-01	1341	3	0.0116	0.5378	1	1	0	1	2	258621	2	Clear halo
WT	WT_cell_3	K46_4_WT_J10_040.tif	granule	1792	0.0635	0	0.0071	0.3834	0.5	0	0	0	0	0	1	Half a halo
WT	WT_cell_3	K46_4_WT_J10_040.tif	granule	1803	0.2857	0	0.011	0.3811	0	0	0	0	0	0	0	Without halo
WT	WT_cell_3	K46_4_WT_J10_040.tif	granule	0.983	0.2226	3	0.0245	0.7402	1	1	0	1	2	122449	2	Clear halo
WT	WT_cell_3	K46_4_WT_J10_040.tif	granule	1352	1278	2	0.0159	0.5751	1	1	0	1	1	125786	2	Clear halo
WT	WT_cell_3	K46_4_WT_J10_040.tif	granule	1278	0.8825	0	0.0091	0.4366	1	0	0	0	0	0	2	Clear halo
WT	WT_cell_3	K46_4_WT_J10_040.tif	granule	0.2553	1237	6	0.0192	0.5034	1	2	0	2	4	312.5	2	Clear halo
WT	WT_cell_3	K46_4_WT_J10_040.tif	granule	1306	1594	0	0.0139	0.4442	0.5	0	0	0	0	0	1	Half a halo
WT	WT_cell_3	K46_4_WT_J10_040.tif	granule	0.5755	0.6287	0	0.0133	0.5272	1	0	0	0	0	0	2	Clear halo
WT	WT_cell_3	K46_4_WT_J10_040.tif	granule	1793	2026-01-01	3	0.0154	0.4494	1	0	0	0	3	194805	2	Clear halo
WT	WT_cell_3	K46_4_WT_J10_040.tif	cytosol	1067	0.8283	78	1983-02-01	40.27	NA	0	0	0	78	27562	NA	NA
WT	WT_cell_3	K46_4_WT_J10_040.tif	granule	1953	1122	0	0.0191	0.655	0	0	0	0	0	0	0	Without halo
WT	WT_cell_3	K46_4_WT_J10_040.tif	granule	1474	0.0841	0	0.0088	0.3417	1	0	0	0	0	0	2	Clear halo
WT	WT_cell_3	K46_4_WT_J10_040.tif	granule	2136	0.4229	0	0.0095	0.4579	1	0	0	0	0	0	2	Clear halo
WT	WT_cell_3	K46_4_WT_J10_040.tif	granule	0.6569	0.2925	0	0.0051	0.3248	0	0	0	0	0	0	0	Without halo
WT	WT_cell_3	K46_4_WT_J10_040.tif	granule	1593	1434	2	0.0111	0.3796	0.5	0	2	2	0	180.18	1	Half a halo
WT	WT_cell_3	K46_4_WT_J10_040.tif	granule	1925	0.0874	0	0.0142	0.5857	1	0	0	0	0	0	2	Clear halo
WT	WT_cell_3	K46_4_WT_J10_040.tif	granule	0.9388	1352	2	0.0093	0.4739	1	0	0	0	2	215054	2	Clear halo
WT	WT_cell_3	K46_4_WT_J10_040.tif	granule	1479	1949-01-01	12	0.0131	0.414	1	0	0	0	12	916031	2	Clear halo
WT	WT_cell_3	K46_4_WT_J10_040.tif	granule	1818	0.7134	3	0.0127	0.5218	1	0	0	0	3	236.22	2	Clear halo
WT	WT_cell_3	K46_4_WT_J10_040.tif	granule	1376	0.06	4	0.0055	0.2711	0	0	0	0	4	727273	0	Without halo
WT	WT_cell_3	K46_4_WT_J10_040.tif	granule	1998-01-01	0.2637	7	0.0274	0.7934	0.5	2	0	2	5	255474	1	Half a halo
WT	WT_cell_3	K46_4_WT_J10_040.tif	granule	1992	0.5264	3	0.0197	0.655	1	0	1	1	2	152284	2	Clear halo
WT	WT_cell_3	K46_4_WT_J10_040.tif	granule	1353	0.699	14	0.0181	0.6816	1	2	1	3	11	773481	2	Clear halo
WT	WT_cell_3	K46_4_WT_J10_040.tif	granule	1182	0.7105	12	0.0073	0.4047	0	0	0	0	12	1643836	0	Without halo
WT	WT_cell_3	K46_4_WT_J10_040.tif	granule	1239	0.1523	1	0.0076	0.3221	0	0	0	0	1	131579	0	Without halo
WT	WT_cell_3	K46_4_WT_J10_040.tif	granule	0.1614	1151	6	0.0093	0.354	0	0	0	0	6	645161	0	Without halo
WT	WT_cell_3	K46_4_WT_J10_040.tif	granule	1675	1245	4	0.0112	0.3841	0	0	0	0	4	357143	0	Without halo
WT	WT_cell_3	K46_4_WT_J10_040.tif	granule	0.4661	0.0917	2	0.0243	0.7402	0.5	0	0	0	2	82305	1	Half a halo
WT	WT_cell_3	K46_4_WT_J10_041.tif	granule	0.9518	1399	0	0.011	0.4846	0	0	0	0	0	0	0	Without halo
WT	WT_cell_3	K46_4_WT_J10_041.tif	granule	0.2073	0.0789	2	0.0219	0.6763	0.5	0	0	0	2	91324	1	Half a halo
WT	WT_cell_3	K46_4_WT_J10_041.tif	granule	0.5637	1441	2	0.0248	0.7082	0	0	0	0	2	80645	0	Without halo
WT	WT_cell_3	K46_4_WT_J10_041.tif	granule	0.8619	0.859	14	0.03	0.8041	0.5	0	0	0	14	466667	1	Half a halo
WT	WT_cell_3	K46_4_WT_J10_041.tif	granule	2015	0.8299	0	0.0162	0.5911	0	0	0	0	0	0	0	Without halo
WT	WT_cell_3	K46_4_WT_J10_041.tif	granule	1284	0.1645	0	0.0274	0.8147	0.5	0	0	0	0	0	1	Half a halo
WT	WT_cell_3	K46_4_WT_J10_041.tif	granule	0.3846	0.4524	0	0.0159	0.5964	0.5	0	0	0	0	0	1	Half a halo
WT	WT_cell_3	K46_4_WT_J10_041.tif	granule	1601	2014-01-01	0	0.029	0.7721	0	0	0	0	0	0	0	Without halo
WT	WT_cell_3	K46_4_WT_J10_041.tif	granule	0.5771	0.2355	2	0.0208	0.6656	1	1	0	1	1	96154	2	Clear halo
WT	WT_cell_3	K46_4_WT_J10_041.tif	granule	1945-01-01	0.545	1	0.0188	0.623	0.5	0	0	0	1	53191	1	Half a halo
WT	WT_cell_3	K46_4_WT_J10_041.tif	granule	0.9336	1177	6	0.0226	0.6869	1	0	1	1	5	265487	2	Clear halo
WT	WT_cell_3	K46_4_WT_J10_041.tif	granule	1976-01-01	0.1182	1	0.0234	0.6976	1	0	0	0	1	42735	2	Clear halo
WT	WT_cell_3	K46_4_WT_J10_041.tif	granule	0.921	1547	13	0.0185	0.6976	0	0	0	0	13	702703	0	Without halo
WT	WT_cell_3	K46_4_WT_J10_041.tif	granule	1998-01-01	0.6811	0	0.0127	0.5751	0	0	0	0	0	0	0	Without halo
WT	WT_cell_3	K46_4_WT_J10_041.tif	granule	2024	0.2451	3	0.0217	0.6869	1	0	0	0	3	138249	2	Clear halo
WT	WT_cell_3	K46_4_WT_J10_041.tif	granule	1166	1331	13	0.0233	0.7295	0.5	11	0	11	2	557.94	1	Half a halo
WT	WT_cell_3	K46_4_WT_J10_041.tif	granule	0.3579	0.197	5	0.0307	0.7934	1	1	0	1	4	162866	2	Clear halo
WT	WT_cell_3	K46_4_WT_J10_041.tif	granule	0.7904	0.6068	35	0.0471	1006	0.5	7	0	7	28	743.1	1	Half a halo
WT	WT_cell_3	K46_4_WT_J10_041.tif	granule	0.7406	1116	29	0.0438	0.7873	0	0	0	0	29	662.1	0	Without halo
WT	WT_cell_3	K46_4_WT_J10_041.tif	granule	0.1606	1226	3	0.0257	0.7881	1	2	0	2	1	116732	2	Clear halo
WT	WT_cell_3	K46_4_WT_J10_041.tif	granule	0.7547	0.2885	26	0.0288	0.7987	0	0	0	0	26	902778	0	Without halo
WT	WT_cell_3	K46_4_WT_J10_041.tif	granule	0.5008	0.9106	1	0.0114	0.5112	0	0	0	0	1	87719	0	Without halo
WT	WT_cell_3	K46_4_WT_J10_041.tif	granule	0.5843	0.51	4	0.0301	0.8041	1	0	1	1	3	132.89	2	Clear halo
WT	WT_cell_3	K46_4_WT_J10_041.tif	cytosol	1135	0.832	107	2892	38.25	NA	0	0	0	107	36999	NA	NA
WT	WT_cell_3	K46_4_WT_J10_041.tif	granule	0.6276	1285	0	0.0104	0.4846	0	0	0	0	0	0	0	Without halo
WT	WT_cell_3	K46_4_WT_J10_041.tif	granule	0.5643	2024-05-01	2	0.0225	0.6869	0.5	1	0	1	1	88889	1	Half a halo
WT	WT_cell_3	K46_4_WT_J10_042.tif	granule	0.0441	0.7985	1	0.0144	0.5751	0.5	0	0	0	1	69444	1	Half a halo
WT	WT_cell_3	K46_4_WT_J10_042.tif	granule	1645	1615	0	0.0097	0.5059	1	0	0	0	0	0	2	Clear halo
WT	WT_cell_3	K46_4_WT_J10_042.tif	granule	1139	0.6295	32	0.0253	0.8733	0	0	0	0	32	1264822	0	Without halo
WT	WT_cell_3	K46_4_WT_J10_042.tif	granule	0.206	0.7164	3	0.0261	0.7402	0.5	1	1	2	1	114943	1	Half a halo
WT	WT_cell_3	K46_4_WT_J10_042.tif	granule	0.5068	0.2707	12	0.0238	0.5698	1	2	1	3	9	504202	2	Clear halo
WT	WT_cell_3	K46_4_WT_J10_042.tif	granule	0.0669	0.5479	4	0.0234	0.6869	1	1	3	4	0	170.94	2	Clear halo
WT	WT_cell_3	K46_4_WT_J10_042.tif	granule	1093	2024-06-01	14	0.026	0.82	0.5	5	0	5	9	538462	1	Half a halo
WT	WT_cell_3	K46_4_WT_J10_042.tif	granule	1659	1938-01-01	0	0.0124	0.5112	0	0	0	0	0	0	0	Without halo
WT	WT_cell_3	K46_4_WT_J10_042.tif	granule	1092	0.3811	5	0.0306	0.6423	0.5	3	1	4	1	163399	1	Half a halo
WT	WT_cell_3	K46_4_WT_J10_042.tif	granule	2024-03-02	1293	1	0.0176	0.607	0.5	0	0	0	1	56818	1	Half a halo
WT	WT_cell_3	K46_4_WT_J10_042.tif	granule	2145	0.7425	0	0.0096	0.4686	0	0	0	0	0	0	0	Without halo
WT	WT_cell_3	K46_4_WT_J10_042.tif	granule	1263	0.7863	2	0.0235	0.6869	1	0	0	0	2	85106	2	Clear halo
WT	WT_cell_3	K46_4_WT_J10_042.tif	cytosol	2013-01-01	0.833	68	2024-08-03	27.43	NA	0	0	0	68	22078	NA	NA
WT	WT_cell_3	K46_4_WT_J10_042.tif	granule	0.9451	0.3823	0	0.0142	0.432	0.5	0	0	0	0	0	1	Half a halo
WT	WT_cell_3	K46_4_WT_J10_042.tif	granule	0.7174	0.5019	1	0.0238	0.9265	0.5	0	0	0	1	42017	1	Half a halo
WT	WT_cell_3	K46_4_WT_J10_042.tif	granule	1407	1592	6	0.0167	0.6124	0	0	0	0	6	359281	0	Without halo
WT	WT_cell_3	K46_4_WT_J10_042.tif	granule	0.2109	0.323	13	0.0176	0.6443	0	0	0	0	13	738636	0	Without halo
WT	WT_cell_3	K46_4_WT_J10_042.tif	granule	0.3458	0.1432	24	0.0472	0.7843	1	2	0	2	22	508475	2	Clear halo
WT	WT_cell_3	K46_4_WT_J10_042.tif	granule	1932-01-01	0.0511	1	0.0136	0.5325	0	0	0	0	1	73529	0	Without halo
WT	WT_cell_3	K46_4_WT_J10_042.tif	granule	2024-04-01	1277	19	0.0277	0.7508	0.5	0	0	0	19	685921	1	Half a halo
WT	WT_cell_3	K46_4_WT_J10_042.tif	granule	0.7077	1002	2	0.0242	0.7348	1	1	1	2	0	82645	2	Clear halo
WT	WT_cell_3	K46_4_WT_J10_042.tif	granule	1836	0.6808	0	0.0285	0.8041	1	0	0	0	0	0	2	Clear halo
WT	WT_cell_3	K46_4_WT_J10_043.tif	granule	1226	1344	6	0.0166	0.4653	0.5	0	0	0	6	361446	1	Half a halo
WT	WT_cell_3	K46_4_WT_J10_043.tif	granule	2116	1603	0	0.0076	0.4047	0.5	0	0	0	0	0	1	Half a halo
WT	WT_cell_3	K46_4_WT_J10_043.tif	granule	1443	0.8562	0	0.0097	0.3566	0.5	0	0	0	0	0	1	Half a halo
WT	WT_cell_3	K46_4_WT_J10_043.tif	granule	1734	0.6781	1	0.0123	0.5112	1	0	1	1	0	81301	2	Clear halo
WT	WT_cell_3	K46_4_WT_J10_043.tif	granule	1795	1483	2	0.0139	0.4284	0	0	0	0	2	143885	0	Without halo
WT	WT_cell_3	K46_4_WT_J10_043.tif	granule	1405	0.8486	4	0.0201	0.7295	1	1	0	1	3	199005	2	Clear halo
WT	WT_cell_3	K46_4_WT_J10_043.tif	granule	1322	1471	14	0.0204	0.5226	0.5	1	0	1	13	686275	1	Half a halo
WT	WT_cell_3	K46_4_WT_J10_043.tif	granule	0.874	0.5701	0	0.0062	0.2814	0	0	0	0	0	0	0	Without halo
WT	WT_cell_3	K46_4_WT_J10_043.tif	granule	0.5092	0.3805	1	0.0209	0.6922	1	0	0	0	1	47847	2	Clear halo
WT	WT_cell_3	K46_4_WT_J10_043.tif	granule	1095	0.7155	3	0.0196	0.6603	0	2	0	2	1	153061	0	Without halo
WT	WT_cell_3	K46_4_WT_J10_043.tif	granule	0.3395	1522	0	0.0142	0.4365	0	0	0	0	0	0	0	Without halo
WT	WT_cell_3	K46_4_WT_J10_043.tif	cytosol	1092	0.822	25	2454	51.83	NA	0	0	0	25	10187	NA	NA
WT	WT_cell_3	K46_4_WT_J10_043.tif	granule	1172	0.9031	1	0.017	0.6816	1	0	0	0	1	58824	2	Clear halo
WT	WT_cell_3	K46_4_WT_J10_043.tif	granule	1963	1043	7	0.0242	0.5656	0.5	3	0	3	4	289256	1	Half a halo
WT	WT_cell_3	K46_4_WT_J10_043.tif	granule	2155	0.2892	0	0.0089	0.41	1	0	0	0	0	0	2	Clear halo
WT	WT_cell_3	K46_4_WT_J10_043.tif	granule	1718	0.1394	1	0.0142	0.4374	1	0	0	0	1	70423	2	Clear halo
WT	WT_cell_3	K46_4_WT_J10_043.tif	granule	1867	0.1984	0	0.0114	0.3918	0	0	0	0	0	0	0	Without halo
WT	WT_cell_3	K46_4_WT_J10_043.tif	granule	1891	0.8627	0	0.0114	0.3867	0.5	0	0	0	0	0	1	Half a halo
WT	WT_cell_3	K46_4_WT_J10_043.tif	granule	0.2296	0.0441	2	0.0148	0.5857	0.5	0	0	0	2	135135	1	Half a halo
WT	WT_cell_3	K46_4_WT_J10_043.tif	granule	0.6818	1225	2	0.0093	0.3501	0.5	1	0	1	1	215054	1	Half a halo
WT	WT_cell_3	K46_4_WT_J10_043.tif	granule	0.2828	1405	2	0.0105	0.3716	0.5	0	1	1	1	190476	1	Half a halo
WT	WT_cell_3	K46_4_WT_J10_043.tif	granule	1987	0.5914	3	0.0161	0.5964	1	1	1	2	1	186335	2	Clear halo
WT	WT_cell_3	K46_4_WT_J10_043.tif	granule	1322	0.0816	0	0.0103	0.5005	0	0	0	0	0	0	0	Without halo
WT	WT_cell_3	K46_4_WT_J10_043.tif	granule	0.9874	0.0345	1	0.009	0.4473	0.5	0	0	0	1	111111	1	Half a halo
WT	WT_cell_3	K46_4_WT_J10_043.tif	granule	1956	0.3342	4	0.0183	0.5099	0.5	2	0	2	2	218579	1	Half a halo
WT	WT_cell_3	K46_4_WT_J10_043.tif	granule	0.8765	1246	1	0.0116	0.5059	1	0	1	1	0	86207	2	Clear halo
WT	WT_cell_3	K46_4_WT_J10_043.tif	granule	0.7628	0.5812	1	0.0135	0.4182	0	0	0	0	1	74074	0	Without halo
WT	WT_cell_3	K46_4_WT_J10_043.tif	granule	0.3043	0.2276	0	0.022	0.7455	1	0	0	0	0	0	2	Clear halo
WT	WT_cell_3	K46_4_WT_J10_043.tif	granule	0.8222	1086	2	0.0133	0.4194	0.5	0	0	0	2	150376	1	Half a halo
WT	WT_cell_3	K46_4_WT_J10_043.tif	granule	0.9546	0.9928	3	0.023	0.5581	1	1	0	1	2	130435	2	Clear halo
WT	WT_cell_3	K46_4_WT_J10_043.tif	granule	1977-01-01	1061	0	0.011	0.4846	0.5	0	0	0	0	0	1	Half a halo
WT	WT_cell_3	K46_4_WT_J10_043.tif	granule	1156	1481	12	0.0111	0.4899	0	0	0	0	12	1081081	0	Without halo
WT	WT_cell_3	K46_4_WT_J10_043.tif	granule	2106	1185	0	0.0146	0.4352	0.5	0	0	0	0	0	1	Half a halo
WT	WT_cell_3	K46_4_WT_J10_043.tif	granule	0.5512	1398	0	0.0128	0.4141	1	0	0	0	0	0	2	Clear halo
WT	WT_cell_3	K46_4_WT_J10_043.tif	granule	1677	0.9952	3	0.007	0.4473	0	0	0	0	3	428571	0	Without halo
WT	WT_cell_3	K46_4_WT_J10_043.tif	granule	1299	0.4059	0	0.0109	0.4899	0.5	0	0	0	0	0	1	Half a halo
WT	WT_cell_3	K46_4_WT_J10_043.tif	granule	0.6308	1066	0	0.0076	0.41	0	0	0	0	0	0	0	Without halo
WT	WT_cell_3	K46_4_WT_J10_043.tif	granule	1544	1298	3	0.0191	0.639	1	2	1	3	0	157068	2	Clear halo
WT	WT_cell_3	K46_4_WT_J10_043.tif	granule	1936-01-01	0.6469	1	0.0091	0.3508	1	0	0	0	1	109.89	2	Clear halo
WT	WT_cell_3	K46_4_WT_J10_043.tif	granule	0.458	2024-08-01	0	0.0186	0.6337	0	0	0	0	0	0	0	Without halo
WT	WT_cell_3	K46_4_WT_J10_043.tif	granule	1962	1297	3	0.023	0.7508	1	1	0	1	2	130435	2	Clear halo
WT	WT_cell_3	K46_4_WT_J10_043.tif	granule	1569	0.6337	3	0.0234	0.7295	0.5	1	0	1	2	128205	1	Half a halo
WT	WT_cell_3	K46_4_WT_J10_043.tif	granule	0.4712	0.0673	1	0.0172	0.5857	0.5	0	0	0	1	58.14	1	Half a halo
WT	WT_cell_3	K46_4_WT_J10_043.tif	granule	0.7422	0.7928	0	0.031	0.8946	0.5	0	0	0	0	0	1	Half a halo
WT	WT_cell_3	K46_4_WT_J10_043.tif	granule	0.3155	1265	0	0.007	0.4153	0	0	0	0	0	0	0	Without halo
WT	WT_cell_3	K46_4_WT_J10_043.tif	granule	1759	0.8374	0	0.0086	0.3352	0.5	0	0	0	0	0	1	Half a halo
WT	WT_cell_3	K46_4_WT_J10_043.tif	granule	0.4311	0.8616	2	0.0315	0.9159	1	0	0	0	2	63492	2	Clear halo
WT	WT_cell_3	K46_4_WT_J10_043.tif	granule	1351	0.8423	4	0.0066	0.294	0	0	0	0	4	606061	0	Without halo
WT	WT_cell_3	K46_4_WT_J10_043.tif	granule	1447	0.3985	5	0.0202	0.655	1	0	3	3	2	247525	2	Clear halo
WT	WT_cell_3	K46_4_WT_J10_044.tif	cytosol	1121	0.8141	20	2564	50.54	NA	0	0	0	20	2024-08-07	NA	NA
WT	WT_cell_3	K46_4_WT_J10_044.tif	granule	1983	0.0575	2	0.0188	0.623	0.5	2	0	2	0	106383	1	Half a halo
WT	WT_cell_3	K46_4_WT_J10_044.tif	granule	0.8514	1493	4	0.0236	0.7135	1	0	0	0	4	169492	2	Clear halo
WT	WT_cell_3	K46_4_WT_J10_044.tif	granule	1572	1561	3	0.0093	0.3511	0	0	0	0	3	322581	0	Without halo
WT	WT_cell_3	K46_4_WT_J10_044.tif	granule	0.471	0.5375	3	0.0157	0.5964	1	0	1	1	2	191083	2	Clear halo
WT	WT_cell_3	K46_4_WT_J10_044.tif	granule	0.2475	0.7811	0	0.0079	0.3219	0	0	0	0	0	0	0	Without halo
WT	WT_cell_3	K46_4_WT_J10_044.tif	granule	1308	0.1943	5	0.0293	0.7987	1	0	0	0	5	170648	2	Clear halo
WT	WT_cell_3	K46_4_WT_J10_044.tif	granule	2021-01-01	1934-01-01	0	0.011	0.5325	0	0	0	0	0	0	0	Without halo
WT	WT_cell_3	K46_4_WT_J10_044.tif	granule	0.8202	0.8183	2	0.0204	0.5177	1	1	0	1	1	98039	2	Clear halo
WT	WT_cell_3	K46_4_WT_J10_044.tif	granule	1215	0.5014	14	0.0096	0.5059	0.5	5	0	5	9	1458333	1	Half a halo
WT	WT_cell_3	K46_4_WT_J10_044.tif	granule	0.0659	0.5838	3	0.0195	0.6283	0.5	0	0	0	3	153846	1	Half a halo
WT	WT_cell_3	K46_4_WT_J10_044.tif	granule	0.0439	1249	0	0.012	0.5112	1	0	0	0	0	0	2	Clear halo
WT	WT_cell_3	K46_4_WT_J10_044.tif	granule	0.44	0.2824	4	0.0188	0.5132	0.5	0	0	0	4	212766	1	Half a halo
WT	WT_cell_3	K46_4_WT_J10_044.tif	granule	0.3681	0.811	0	0.0125	0.4017	1	0	0	0	0	0	2	Clear halo
WT	WT_cell_3	K46_4_WT_J10_044.tif	granule	0.8681	0.1569	3	0.0089	0.4313	1	0	0	0	3	337079	2	Clear halo
WT	WT_cell_3	K46_4_WT_J10_044.tif	granule	0.6456	0.2334	0	0.009	0.3489	0.5	0	0	0	0	0	1	Half a halo
WT	WT_cell_3	K46_4_WT_J10_044.tif	granule	1952	1582	5	0.0196	0.6337	0	3	0	3	2	255102	0	Without halo
WT	WT_cell_3	K46_4_WT_J10_044.tif	granule	2017	0.3136	4	0.0278	0.7881	0	0	0	0	4	143885	0	Without halo
WT	WT_cell_3	K46_4_WT_J10_044.tif	granule	0.8503	1234	3	0.0161	0.6177	0.5	2	0	2	1	186335	1	Half a halo
WT	WT_cell_3	K46_4_WT_J10_044.tif	granule	0.2198	0.6251	1	0.0119	0.5005	1	1	0	1	0	84034	2	Clear halo
WT	WT_cell_3	K46_4_WT_J10_044.tif	granule	0.5956	1563	0	0.0122	0.5059	0.5	0	0	0	0	0	1	Half a halo
WT	WT_cell_3	K46_4_WT_J10_044.tif	granule	0.2708	1431	3	0.0147	0.4442	0.5	0	0	0	3	204082	1	Half a halo
WT	WT_cell_3	K46_4_WT_J10_044.tif	granule	0.7084	1113	2	0.0112	0.3843	1	0	0	0	2	178571	2	Clear halo
WT	WT_cell_3	K46_4_WT_J10_044.tif	granule	0.204	0.0895	1	0.0133	0.4195	1	0	0	0	1	75188	2	Clear halo
WT	WT_cell_3	K46_4_WT_J10_044.tif	granule	0.449	0.9889	7	0.024	0.5546	0.5	3	0	3	4	291667	1	Half a halo
WT	WT_cell_3	K46_4_WT_J10_044.tif	granule	1467	1956-01-01	5	0.0086	0.3339	0	4	0	4	1	581395	0	Without halo
WT	WT_cell_3	K46_4_WT_J10_044.tif	granule	1834	0.2383	6	0.0152	0.5644	1	5	0	5	1	394737	2	Clear halo
WT	WT_cell_3	K46_4_WT_J10_044.tif	granule	1798	1591	1	0.0085	0.4473	0	0	0	0	1	117647	0	Without halo
WT	WT_cell_3	K46_4_WT_J10_044.tif	granule	2057	0.7412	1	0.0195	0.6496	0.5	0	0	0	1	51282	1	Half a halo
WT	WT_cell_3	K46_4_WT_J10_044.tif	granule	0.6351	0.6188	0	0.0085	0.4633	0	0	0	0	0	0	0	Without halo
WT	WT_cell_3	K46_4_WT_J10_044.tif	granule	1621	2023-01-01	7	0.0162	0.6017	0.5	2	1	3	4	432099	1	Half a halo
WT	WT_cell_3	K46_4_WT_J10_044.tif	granule	1382	0.6345	22	0.0248	0.852	0.5	4	3	7	15	887097	1	Half a halo
WT	WT_cell_3	K46_4_WT_J10_044.tif	granule	1904	1341	2	0.0203	0.6922	0	0	0	0	2	98522	0	Without halo
WT	WT_cell_3	K46_4_WT_J10_044.tif	granule	0.8931	0.4383	0	0.0215	0.6976	1	0	0	0	0	0	2	Clear halo
WT	WT_cell_3	K46_4_WT_J10_044.tif	granule	1958-01-01	1062	5	0.0244	0.7189	0.5	1	1	2	3	204918	1	Half a halo
WT	WT_cell_3	K46_4_WT_J10_044.tif	granule	1897	0.8873	9	0.012	0.4014	0.5	2	0	2	7	750	1	Half a halo
WT	WT_cell_3	K46_4_WT_J10_044.tif	granule	0.6945	1321	2	0.0168	0.5964	0.5	2	0	2	0	119048	1	Half a halo
WT	WT_cell_3	K46_4_WT_J10_044.tif	granule	2097	1342	3	0.0127	0.4057	0.5	2	0	2	1	236.22	1	Half a halo
WT	WT_cell_3	K46_4_WT_J10_044.tif	granule	0.7492	0.2713	1	0.0108	0.3838	0	0	0	0	1	92593	0	Without halo
WT	WT_cell_3	K46_4_WT_J10_044.tif	granule	0.9276	1057	1	0.0242	0.7348	0	0	0	0	1	41322	0	Without halo
WT	WT_cell_3	K46_4_WT_J10_044.tif	granule	2003	0.9824	2	0.0083	0.3297	0.5	0	0	0	2	240964	1	Half a halo
WT	WT_cell_3	K46_4_WT_J10_044.tif	granule	1457	0.3835	1	0.0123	0.5112	0	0	0	0	1	81301	0	Without halo
WT	WT_cell_3	K46_4_WT_J10_044.tif	granule	0.4408	1243	3	0.0223	0.7561	1	1	0	1	2	134529	2	Clear halo
WT	WT_cell_3	K46_4_WT_J10_044.tif	granule	1644	0.7573	6	0.012	0.4032	0.5	0	2	2	4	500	1	Half a halo
WT	WT_cell_3	K46_4_WT_J10_044.tif	granule	0.5771	1144	0	0.0123	0.4037	0.5	0	0	0	0	0	1	Half a halo
WT	WT_cell_3	K46_4_WT_J10_044.tif	granule	0.253	1008	0	0.0105	0.4792	0	0	0	0	0	0	0	Without halo
WT	WT_cell_3	K46_4_WT_J10_044.tif	granule	0.3992	1597	2	0.0119	0.4739	0.5	0	0	0	2	168067	1	Half a halo
WT	WT_cell_3	K46_4_WT_J10_044.tif	granule	1418	1423	0	0.01	0.3647	0.5	0	0	0	0	0	1	Half a halo
WT	WT_cell_3	K46_4_WT_J10_044.tif	granule	0.1376	1611	3	0.0061	0.4047	0	0	0	0	3	491803	0	Without halo
WT	WT_cell_3	K46_4_WT_J10_045.tif	granule	2064	1482	0	0.0116	0.5165	1	0	0	0	0	0	2	Clear halo
WT	WT_cell_3	K46_4_WT_J10_045.tif	granule	1374	1465	3	0.0135	0.5325	1	0	0	0	3	222222	2	Clear halo
WT	WT_cell_3	K46_4_WT_J10_045.tif	granule	0.5944	1105	1	0.0108	0.5059	0.5	0	1	1	0	92593	1	Half a halo
WT	WT_cell_3	K46_4_WT_J10_045.tif	granule	0.124	1165	0	0.0092	0.4313	0.5	0	0	0	0	0	1	Half a halo
WT	WT_cell_3	K46_4_WT_J10_045.tif	granule	1427	0.6144	3	0.0132	0.607	0.5	0	0	0	3	227273	1	Half a halo
WT	WT_cell_3	K46_4_WT_J10_045.tif	cytosol	1128	0.8114	43	2537	49.16	NA	0	0	0	43	16949	NA	NA
WT	WT_cell_3	K46_4_WT_J10_045.tif	granule	0.2433	1193	0	0.011	0.3806	0	0	0	0	0	0	0	Without halo
WT	WT_cell_3	K46_4_WT_J10_045.tif	granule	0.3394	0.55	2	0.0081	0.4366	0	0	0	0	2	246914	0	Without halo
WT	WT_cell_3	K46_4_WT_J10_045.tif	granule	1922	1291	3	0.019	0.6283	1	0	0	0	3	157895	2	Clear halo
WT	WT_cell_3	K46_4_WT_J10_045.tif	granule	0.248	0.3827	0	0.0119	0.5325	0	0	0	0	0	0	0	Without halo
WT	WT_cell_3	K46_4_WT_J10_045.tif	granule	0.1184	0.5168	0	0.012	0.5059	0.5	0	0	0	0	0	1	Half a halo
WT	WT_cell_3	K46_4_WT_J10_045.tif	granule	1809	1489	17	0.0265	0.7455	1	2	3	5	12	641509	2	Clear halo
WT	WT_cell_3	K46_4_WT_J10_045.tif	granule	1999	1098	4	0.0112	0.5378	1	1	0	1	3	357143	2	Clear halo
WT	WT_cell_3	K46_4_WT_J10_045.tif	granule	1053	0.6635	0	0.0117	0.4952	1	0	0	0	0	0	2	Clear halo
WT	WT_cell_3	K46_4_WT_J10_045.tif	granule	1624	0.3924	5	0.0251	0.7561	0	0	0	0	5	199203	0	Without halo
WT	WT_cell_3	K46_4_WT_J10_045.tif	granule	1175	1372	1	0.0131	0.4136	1	0	0	0	1	76336	2	Clear halo
WT	WT_cell_3	K46_4_WT_J10_045.tif	granule	1372	0.2432	1	0.0111	0.3829	1	0	0	0	1	90.09	2	Clear halo
WT	WT_cell_3	K46_4_WT_J10_045.tif	granule	0.5577	0.4627	0	0.0122	0.5165	1	0	0	0	0	0	2	Clear halo
WT	WT_cell_3	K46_4_WT_J10_045.tif	granule	0.4623	1047	2	0.0118	0.5005	1	0	0	0	2	169492	2	Clear halo
WT	WT_cell_3	K46_4_WT_J10_045.tif	granule	1187	0.9664	0	0.0116	0.3891	0.5	0	0	0	0	0	1	Half a halo
WT	WT_cell_3	K46_4_WT_J10_045.tif	granule	1574	1517	2	0.022	0.7295	0.5	0	0	0	2	90909	1	Half a halo
WT	WT_cell_3	K46_4_WT_J10_045.tif	granule	0.8758	1239	2	0.0071	0.4473	0.5	1	0	1	1	281.69	1	Half a halo
WT	WT_cell_3	K46_4_WT_J10_045.tif	granule	1991-01-01	0.8418	3	0.021	0.5275	1	1	0	1	2	142857	2	Clear halo
WT	WT_cell_3	K46_4_WT_J10_045.tif	granule	1847	0.3575	4	0.0216	0.7615	1	1	0	1	3	185185	2	Clear halo
WT	WT_cell_3	K46_4_WT_J10_045.tif	granule	1103	0.8539	5	0.0156	0.4515	1	4	0	4	1	320513	2	Clear halo
WT	WT_cell_3	K46_4_WT_J10_045.tif	granule	0.1581	0.7193	5	0.02	0.5197	1	2	0	2	3	250	2	Clear halo
WT	WT_cell_3	K46_4_WT_J10_045.tif	granule	0.1821	0.1144	0	0.0229	0.7135	0.5	0	0	0	0	0	1	Half a halo
WT	WT_cell_3	K46_4_WT_J10_045.tif	granule	0.3718	1311	0	0.0076	0.4313	0	0	0	0	0	0	0	Without halo
WT	WT_cell_3	K46_4_WT_J10_045.tif	granule	0.6498	0.2498	4	0.0143	0.4322	0.5	0	0	0	4	279.72	1	Half a halo
WT	WT_cell_3	K46_4_WT_J10_045.tif	granule	1193	0.1844	1	0.0119	0.5005	1	0	1	1	0	84034	2	Clear halo
WT	WT_cell_3	K46_4_WT_J10_045.tif	granule	1004	0.8872	0	0.0094	0.3553	1	0	0	0	0	0	2	Clear halo
WT	WT_cell_3	K46_4_WT_J10_045.tif	granule	1706	1064	3	0.0147	0.6283	1	0	2	2	1	204082	2	Clear halo
WT	WT_cell_3	K46_4_WT_J10_045.tif	granule	1488	1142	4	0.0116	0.3987	1	1	0	1	3	344828	2	Clear halo
WT	WT_cell_3	K46_4_WT_J10_045.tif	granule	1301	0.0482	0	0.0093	0.5644	0.5	0	0	0	0	0	1	Half a halo
WT	WT_cell_3	K46_4_WT_J10_045.tif	granule	0.3345	0.7026	2	0.0128	0.5112	0.5	0	0	0	2	156.25	1	Half a halo
WT	WT_cell_3	K46_4_WT_J10_045.tif	granule	0.4059	0.306	0	0.0145	0.4363	0.5	0	0	0	0	0	1	Half a halo
WT	WT_cell_3	K46_4_WT_J10_045.tif	granule	2122	0.8901	3	0.0119	0.6869	1	1	0	1	2	252101	2	Clear halo
WT	WT_cell_3	K46_4_WT_J10_045.tif	granule	2078	0.3721	3	0.0239	0.7135	1	1	0	1	2	125523	2	Clear halo
WT	WT_cell_3	K46_4_WT_J10_045.tif	granule	0.2954	1466	2	0.0124	0.4024	1	1	0	1	1	161.29	2	Clear halo
WT	WT_cell_3	K46_4_WT_J10_045.tif	granule	2028-01-01	0.7926	2	0.0115	0.5059	0.5	1	0	1	1	173913	1	Half a halo
WT	WT_cell_3	K46_4_WT_J10_045.tif	granule	0.3562	1166	7	0.0096	0.3547	0.5	3	3	6	1	729167	1	Half a halo
WT	WT_cell_3	K46_4_WT_J10_045.tif	granule	0.4281	1499	27	0.0183	0.485	0	0	0	0	27	1475.41	0	Without halo
WT	WT_cell_3	K46_4_WT_J10_045.tif	granule	1442	0.8662	0	0.0072	0.3994	0	0	0	0	0	0	0	Without halo
WT	WT_cell_3	K46_4_WT_J10_045.tif	granule	0.9408	0.5987	3	0.0177	0.4868	0.5	1	1	2	1	169492	1	Half a halo
WT	WT_cell_3	K46_4_WT_J10_045.tif	granule	2024-07-01	0.149	2	0.0151	0.461	0.5	0	0	0	2	132.45	1	Half a halo
WT	WT_cell_3	K46_4_WT_J10_045.tif	granule	1246	1189	2	0.016	0.6124	1	0	1	1	1	125	2	Clear halo
WT	WT_cell_3	K46_4_WT_J10_045.tif	granule	0.0373	0.2567	3	0.0103	0.4633	0.5	0	0	0	3	291262	1	Half a halo
WT	WT_cell_3	K46_4_WT_J10_045.tif	granule	0.122	1433	5	0.0188	0.4947	1	1	0	1	4	265957	2	Clear halo
WT	WT_cell_3	K46_4_WT_J10_045.tif	granule	1976-01-01	0.7864	0	0.0124	0.4051	0	0	0	0	0	0	0	Without halo
WT	WT_cell_3	K46_4_WT_J10_045.tif	granule	1116	1122	0	0.0109	0.6017	0	0	0	0	0	0	0	Without halo
WT	WT_cell_3	K46_4_WT_J10_048.tif	granule	0.6909	1385	0	0.015	0.4448	1	0	0	0	0	0	2	Clear halo
WT	WT_cell_3	K46_4_WT_J10_048.tif	granule	1984-01-01	1445	2	0.0079	0.3196	0.5	0	0	0	2	253165	1	Half a halo
WT	WT_cell_3	K46_4_WT_J10_048.tif	granule	1807	0.9889	0	0.0112	0.3821	0	0	0	0	0	0	0	Without halo
WT	WT_cell_3	K46_4_WT_J10_048.tif	granule	2019-01-01	0.6905	0	0.0109	0.4952	1	0	0	0	0	0	2	Clear halo
WT	WT_cell_3	K46_4_WT_J10_048.tif	granule	1495	0.8428	1	0.0139	0.5591	0.5	0	1	1	0	71942	1	Half a halo
WT	WT_cell_3	K46_4_WT_J10_048.tif	granule	0.8054	0.4746	6	0.0257	0.7295	1	2	1	3	3	233463	2	Clear halo
WT	WT_cell_3	K46_4_WT_J10_048.tif	granule	1357	0.5678	1	0.0111	0.5325	0	0	0	0	1	90.09	0	Without halo
WT	WT_cell_3	K46_4_WT_J10_048.tif	granule	1265	0.8639	1	0.0187	0.6763	0.5	1	0	1	0	53476	1	Half a halo
WT	WT_cell_3	K46_4_WT_J10_048.tif	granule	0.3379	0.2248	5	0.012	0.3985	0	4	0	4	1	416667	0	Without halo
WT	WT_cell_3	K46_4_WT_J10_048.tif	granule	1659	0.6243	0	0.0121	0.4033	1	0	0	0	0	0	2	Clear halo
WT	WT_cell_3	K46_4_WT_J10_048.tif	granule	1881	0.5687	1	0.0121	0.5005	0.5	0	0	0	1	82645	1	Half a halo
WT	WT_cell_3	K46_4_WT_J10_048.tif	granule	0.9612	0.3171	13	0.0211	0.6922	1	2	3	5	8	616114	2	Clear halo
WT	WT_cell_3	K46_4_WT_J10_048.tif	granule	1943	0.7521	2	0.0219	0.6763	1	0	0	0	2	91324	2	Clear halo
WT	WT_cell_3	K46_4_WT_J10_048.tif	cytosol	1077	0.8479	15	2416	52.9	NA	0	0	0	15	6209	NA	NA
WT	WT_cell_3	K46_4_WT_J10_048.tif	granule	0.1808	0.8813	0	0.0116	0.5005	0	0	0	0	0	0	0	Without halo
WT	WT_cell_3	K46_4_WT_J10_048.tif	granule	0.9374	1235	0	0.0107	0.4899	1	0	0	0	0	0	2	Clear halo
WT	WT_cell_3	K46_4_WT_J10_048.tif	granule	0.5476	0.4057	2	0.0147	0.4521	1	2	0	2	0	136054	2	Clear halo
WT	WT_cell_3	K46_4_WT_J10_048.tif	granule	2018-01-01	0.2732	7	0.0108	0.3768	0	4	0	4	3	648148	0	Without halo
WT	WT_cell_3	K46_4_WT_J10_048.tif	granule	1305	0.2191	0	0.0131	0.4146	0	0	0	0	0	0	0	Without halo
WT	WT_cell_3	K46_4_WT_J10_048.tif	granule	0.8913	0.1067	0	0.03	0.8094	1	0	0	0	0	0	2	Clear halo
WT	WT_cell_3	K46_4_WT_J10_048.tif	granule	1857	0.3412	3	0.0141	0.5698	0.5	0	0	0	3	212766	1	Half a halo
WT	WT_cell_3	K46_4_WT_J10_048.tif	granule	2139	1508	3	0.0164	0.5911	0	0	2	2	1	182927	0	Without halo
WT	WT_cell_3	K46_4_WT_J10_048.tif	granule	1664	0.3133	1	0.0194	0.6283	1	1	0	1	0	51546	2	Clear halo
WT	WT_cell_3	K46_4_WT_J10_048.tif	granule	0.8318	0.6978	0	0.0172	0.474	0	0	0	0	0	0	0	Without halo
WT	WT_cell_3	K46_4_WT_J10_048.tif	granule	0.9847	0.6708	0	0.0124	0.3983	1	0	0	0	0	0	2	Clear halo
WT	WT_cell_3	K46_4_WT_J10_048.tif	granule	0.364	0.8794	2	0.0121	0.5218	0	0	0	0	2	165289	0	Without halo
WT	WT_cell_3	K46_4_WT_J10_048.tif	granule	1315	0.6943	0	0.0081	0.3994	0.5	0	0	0	0	0	1	Half a halo
WT	WT_cell_3	K46_4_WT_J10_048.tif	granule	1246	0.4441	7	0.0141	0.4342	1	0	0	0	7	496454	2	Clear halo
WT	WT_cell_3	K46_4_WT_J10_048.tif	granule	2024-02-01	0.842	2	0.0196	0.6443	1	0	0	0	2	102041	2	Clear halo
WT	WT_cell_3	K46_4_WT_J10_048.tif	granule	0.6011	0.5574	4	0.0159	0.4588	0.5	0	1	1	3	251572	1	Half a halo
WT	WT_cell_3	K46_4_WT_J10_048.tif	granule	1223	1587	7	0.019	0.7189	0.5	2	0	2	5	368421	1	Half a halo
WT	WT_cell_3	K46_4_WT_J10_048.tif	granule	2089	2029-01-01	3	0.0267	0.8839	0	1	0	1	2	112.36	0	Without halo
WT	WT_cell_3	K46_4_WT_J10_048.tif	granule	0.3389	0.6823	2	0.0203	0.6496	1	2	0	2	0	98522	2	Clear halo
WT	WT_cell_3	K46_4_WT_J10_048.tif	granule	0.7088	0.3156	5	0.0144	0.4356	0	0	0	0	5	347222	0	Without halo
WT	WT_cell_3	K46_4_WT_J10_048.tif	granule	0.1436	0.543	3	0.0219	0.7508	0	0	3	3	0	136986	0	Without halo
WT	WT_cell_3	K46_4_WT_J10_048.tif	granule	1171	0.4713	6	0.0084	0.332	0	0	0	0	6	714286	0	Without halo
WT	WT_cell_3	K46_4_WT_J10_048.tif	granule	0.114	1427	0	0.0119	0.5218	0	0	0	0	0	0	0	Without halo
WT	WT_cell_3	K46_4_WT_J10_048.tif	granule	2091	0.3958	3	0.0121	0.4004	1	1	1	2	1	247934	2	Clear halo
WT	WT_cell_3	K46_4_WT_J10_048.tif	granule	0.9454	1595	0	0.0105	0.3785	0.5	0	0	0	0	0	1	Half a halo
WT	WT_cell_3	K46_4_WT_J10_048.tif	granule	0.6414	0.7306	5	0.0179	0.4823	1	2	0	2	3	279.33	2	Clear halo
WT	WT_cell_3	K46_4_WT_J10_048.tif	granule	1285	1346	1	0.0133	0.4175	1	0	0	0	1	75188	2	Clear halo
WT	WT_cell_3	K46_4_WT_J10_048.tif	granule	0.4038	1076	1	0.0114	0.655	1	1	0	1	0	87719	2	Clear halo
WT	WT_cell_3	K46_4_WT_J10_048.tif	granule	1389	2024-01-01	1	0.0162	0.5751	1	0	0	0	1	61728	2	Clear halo
WT	WT_cell_3	K46_4_WT_J10_048.tif	granule	0.672	0.8842	0	0.0152	0.4528	1	0	0	0	0	0	2	Clear halo
WT	WT_cell_3	K46_4_WT_J10_048.tif	granule	1506	0.6091	7	0.0121	0.402	1	5	0	5	2	578512	2	Clear halo
WT	WT_cell_3	K46_4_WT_J10_048.tif	granule	1498	0.2127	1	0.0243	0.7082	1	1	0	1	0	41152	2	Clear halo
WT	WT_cell_3	K46_4_WT_J10_048.tif	granule	1392	1463	0	0.0119	0.3959	1	0	0	0	0	0	2	Clear halo
WT	WT_cell_4	K46_4_WT_J10_067.tif	granule	0.2233	0.8096	0	0.0123	0.5218	0	0	0	0	0	0	0	Without halo
WT	WT_cell_4	K46_4_WT_J10_067.tif	granule	0.8474	0.0709	0	0.0146	0.5378	0.5	0	0	0	0	0	1	Half a halo
WT	WT_cell_4	K46_4_WT_J10_067.tif	granule	0.9639	1938-01-01	4	0.0097	0.367	1	1	2	3	1	412371	2	Clear halo
WT	WT_cell_4	K46_4_WT_J10_067.tif	granule	0.6603	1521	4	0.0177	0.6017	1	2	0	2	2	225989	2	Clear halo
WT	WT_cell_4	K46_4_WT_J10_067.tif	cytosol	1108	0.8209	26	2957	34.85	NA	0	0	0	26	8793	NA	NA
WT	WT_cell_4	K46_4_WT_J10_067.tif	granule	0.477	1406	7	0.0293	0.7721	1	0	2	2	5	238908	2	Clear halo
WT	WT_cell_4	K46_4_WT_J10_067.tif	granule	0.966	0.8863	3	0.0185	0.4918	1	0	0	0	3	162162	2	Clear halo
WT	WT_cell_4	K46_4_WT_J10_067.tif	granule	1256	0.8181	2	0.0192	0.6283	1	0	1	1	1	104167	2	Clear halo
WT	WT_cell_4	K46_4_WT_J10_067.tif	granule	0.9217	0.2083	1	0.0132	0.5272	1	0	1	1	0	75758	2	Clear halo
WT	WT_cell_4	K46_4_WT_J10_067.tif	granule	0.0475	1399	4	0.0128	0.5218	0.5	1	1	2	2	312.5	1	Half a halo
WT	WT_cell_4	K46_4_WT_J10_067.tif	granule	1673	0.3069	7	0.0215	0.6869	1	0	4	4	3	325581	2	Clear halo
WT	WT_cell_4	K46_4_WT_J10_067.tif	granule	1552	1224	1	0.0092	0.442	0.5	0	0	0	1	108696	1	Half a halo
WT	WT_cell_4	K46_4_WT_J10_067.tif	granule	1047	1007	2	0.0128	0.4061	1	1	0	1	1	156.25	2	Clear halo
WT	WT_cell_4	K46_4_WT_J10_067.tif	granule	0.3393	0.305	5	0.0236	0.7295	0	0	0	0	5	211864	0	Without halo
WT	WT_cell_4	K46_4_WT_J10_067.tif	granule	0.6288	1211	6	0.019	0.623	1	0	0	0	6	315789	2	Clear halo
WT	WT_cell_4	K46_4_WT_J10_067.tif	granule	0.2197	0.9868	5	0.013	0.5165	0	2	2	4	1	384615	0	Without halo
WT	WT_cell_4	K46_4_WT_J10_067.tif	granule	0.714	0.2657	3	0.0222	0.6816	1	0	1	1	2	135135	2	Clear halo
WT	WT_cell_4	K46_4_WT_J10_067.tif	granule	1832	0.4265	2	0.0204	0.6603	1	1	0	1	1	98039	2	Clear halo
WT	WT_cell_4	K46_4_WT_J10_067.tif	granule	0.8663	0.5874	3	0.0139	0.4235	1	2	0	2	1	215827	2	Clear halo
WT	WT_cell_4	K46_4_WT_J10_067.tif	granule	0.9758	0.6317	1	0.0142	0.4315	1	1	0	1	0	70423	2	Clear halo
WT	WT_cell_4	K46_4_WT_J10_067.tif	granule	0.7799	1334	0	0.0076	0.3157	1	0	0	0	0	0	2	Clear halo
WT	WT_cell_4	K46_4_WT_J10_067.tif	granule	1113	0.0869	0	0.0144	0.5538	0	0	0	0	0	0	0	Without halo
WT	WT_cell_4	K46_4_WT_J10_067.tif	granule	0.4881	0.8602	1	0.0184	0.6337	1	0	1	1	0	54348	2	Clear halo
WT	WT_cell_4	K46_4_WT_J10_067.tif	granule	2112	0.9401	5	0.0217	0.7774	1	2	0	2	3	230415	2	Clear halo
WT	WT_cell_4	K46_4_WT_J10_061.tif	cytosol	1136	0.7982	53	3264	19.86	NA	0	0	0	53	16238	NA	NA
WT	WT_cell_4	K46_4_WT_J10_061.tif	granule	1146	1071	29	0.0781	1023	0.5	0	0	0	29	371319	1	Half a halo
WT	WT_cell_4	K46_4_WT_J10_061.tif	granule	0.5716	1141	18	0.0407	0.9904	0	0	0	0	18	442.26	0	Without halo
WT	WT_cell_4	K46_4_WT_J10_061.tif	granule	0.2057	1188	1	0.0176	0.623	0	0	0	0	1	56818	0	Without halo
WT	WT_cell_4	K46_4_WT_J10_061.tif	granule	1166	1485	4	0.0298	0.7987	1	0	3	3	1	134228	2	Clear halo
WT	WT_cell_4	K46_4_WT_J10_061.tif	granule	1534	0.9199	0	0.0212	0.6603	1	0	0	0	0	0	2	Clear halo
WT	WT_cell_4	K46_4_WT_J10_061.tif	granule	0.3397	1452	0	0.0303	0.7721	1	0	0	0	0	0	2	Clear halo
WT	WT_cell_4	K46_4_WT_J10_061.tif	granule	0.123	0.9072	3	0.0382	0.9691	0.5	2	0	2	1	78534	1	Half a halo
WT	WT_cell_4	K46_4_WT_J10_061.tif	granule	0.7978	0.9669	5	0.0248	0.7987	1	2	0	2	3	201613	2	Clear halo
WT	WT_cell_4	K46_4_WT_J10_061.tif	granule	1761	0.932	3	0.0321	0.8147	1	3	0	3	0	93458	2	Clear halo
WT	WT_cell_4	K46_4_WT_J10_061.tif	granule	0.1621	0.1801	0	0.0199	0.5121	1	0	0	0	0	0	2	Clear halo
WT	WT_cell_4	K46_4_WT_J10_061.tif	granule	0.319	1022	2	0.0316	0.8041	1	0	0	0	2	63291	2	Clear halo
WT	WT_cell_5	K46_4_WT_J10_100.tif	granule	1136	0.7221	1	0.0124	0.5165	1	0	0	0	1	80645	2	Clear halo
WT	WT_cell_5	K46_4_WT_J10_100.tif	granule	0.3742	2016-01-01	0	0.0151	0.5698	1	0	0	0	0	0	2	Clear halo
WT	WT_cell_5	K46_4_WT_J10_100.tif	granule	0.6881	0.8326	0	0.0117	0.5059	0	0	0	0	0	0	0	Without halo
WT	WT_cell_5	K46_4_WT_J10_100.tif	granule	0.3117	0.0936	1	0.0075	0.41	0	1	0	1	0	133333	0	Without halo
WT	WT_cell_5	K46_4_WT_J10_100.tif	granule	1001	0.3992	3	0.0088	0.426	1	1	0	1	2	340909	2	Clear halo
WT	WT_cell_5	K46_4_WT_J10_100.tif	granule	0.5493	0.961	0	0.014	0.5431	1	0	0	0	0	0	2	Clear halo
WT	WT_cell_5	K46_4_WT_J10_100.tif	granule	1481	0.0427	1	0.0105	0.4579	1	0	0	0	1	95238	2	Clear halo
WT	WT_cell_5	K46_4_WT_J10_100.tif	granule	2093	0.8184	0	0.0135	0.7348	1	0	0	0	0	0	2	Clear halo
WT	WT_cell_5	K46_4_WT_J10_100.tif	granule	0.565	1149	0	0.0151	0.5538	1	0	0	0	0	0	2	Clear halo
WT	WT_cell_5	K46_4_WT_J10_100.tif	granule	0.5774	0.6623	4	0.0172	0.607	1	1	1	2	2	232558	2	Clear halo
WT	WT_cell_5	K46_4_WT_J10_100.tif	granule	1261	0.0313	9	0.008	0.4207	0.5	0	0	0	9	1125	1	Half a halo
WT	WT_cell_5	K46_4_WT_J10_100.tif	granule	0.4109	0.2046	0	0.012	0.5431	1	0	0	0	0	0	2	Clear halo
WT	WT_cell_5	K46_4_WT_J10_100.tif	granule	2024-11-02	1027	0	0.0119	0.5378	0.5	0	0	0	0	0	1	Half a halo
WT	WT_cell_5	K46_4_WT_J10_100.tif	granule	0.7192	0.0934	0	0.0084	0.4313	0.5	0	0	0	0	0	1	Half a halo
WT	WT_cell_5	K46_4_WT_J10_100.tif	granule	1601	0.9197	0	0.016	0.6177	1	0	0	0	0	0	2	Clear halo
WT	WT_cell_5	K46_4_WT_J10_100.tif	granule	0.4123	0.6314	1	0.0124	0.5218	1	1	0	1	0	80645	2	Clear halo
WT	WT_cell_5	K46_4_WT_J10_100.tif	granule	1743	0.7064	1	0.0122	0.5165	1	0	1	1	0	81967	2	Clear halo
WT	WT_cell_5	K46_4_WT_J10_100.tif	granule	0.2549	0.7234	6	0.0077	0.3214	1	2	3	5	1	779221	2	Clear halo
WT	WT_cell_5	K46_4_WT_J10_100.tif	granule	0.063	0.9598	2	0.0088	0.426	1	0	0	0	2	227273	2	Clear halo
WT	WT_cell_5	K46_4_WT_J10_100.tif	granule	1848	0.5884	0	0.015	0.4422	1	0	0	0	0	0	2	Clear halo
WT	WT_cell_5	K46_4_WT_J10_100.tif	granule	1278	0.3374	0	0.0134	0.5325	1	0	0	0	0	0	2	Clear halo
WT	WT_cell_5	K46_4_WT_J10_100.tif	granule	0.4975	0.3613	0	0.0113	0.3811	1	0	0	0	0	0	2	Clear halo
WT	WT_cell_5	K46_4_WT_J10_100.tif	cytosol	1103	0.8461	25	2788	46.51	NA	0	0	0	25	8967	NA	NA
WT	WT_cell_5	K46_4_WT_J10_100.tif	granule	1518	0.3974	0	0.0069	0.299	0.5	0	0	0	0	0	1	Half a halo
WT	WT_cell_5	K46_4_WT_J10_100.tif	granule	0.9718	0.712	1	0.0067	0.3727	0.5	0	0	0	1	149254	1	Half a halo
WT	WT_cell_5	K46_4_WT_J10_100.tif	granule	0.788	1018	2	0.015	0.5698	1	0	0	0	2	133333	2	Clear halo
WT	WT_cell_5	K46_4_WT_J10_100.tif	granule	0.55	0.4662	0	0.008	0.3245	1	0	0	0	0	0	2	Clear halo
WT	WT_cell_5	K46_4_WT_J10_100.tif	granule	2023	0.5787	0	0.0069	0.3001	1	0	0	0	0	0	2	Clear halo
WT	WT_cell_5	K46_4_WT_J10_100.tif	granule	1521	0.5926	0	0.0085	0.3314	1	0	0	0	0	0	2	Clear halo
WT	WT_cell_5	K46_4_WT_J10_100.tif	granule	1581	0.6909	0	0.0087	0.3366	1	0	0	0	0	0	2	Clear halo
WT	WT_cell_5	K46_4_WT_J10_100.tif	granule	1341	1384	1	0.0148	0.5485	1	1	0	1	0	67568	2	Clear halo
WT	WT_cell_5	K46_4_WT_J10_100.tif	granule	0.8358	0.399	1	0.0093	0.4846	0	0	0	0	1	107527	0	Without halo
WT	WT_cell_5	K46_4_WT_J10_100.tif	granule	1247	1543	0	0.0103	0.4633	0.5	0	0	0	0	0	1	Half a halo
WT	WT_cell_5	K46_4_WT_J10_100.tif	granule	0.1614	0.2644	5	0.0146	0.5431	1	0	0	0	5	342466	2	Clear halo
WT	WT_cell_5	K46_4_WT_J10_100.tif	granule	0.0537	0.4153	1	0.0107	0.4633	1	0	0	0	1	93458	2	Clear halo
WT	WT_cell_5	K46_4_WT_J10_100.tif	granule	0.9072	0.291	2	0.0151	0.6496	1	2	0	2	0	132.45	2	Clear halo
WT	WT_cell_5	K46_4_WT_J10_100.tif	granule	0.2376	0.932	0	0.0056	0.3514	0	0	0	0	0	0	0	Without halo
WT	WT_cell_5	K46_4_WT_J10_100.tif	granule	1994-01-01	0.9908	0	0.0159	0.5911	1	0	0	0	0	0	2	Clear halo
WT	WT_cell_5	K46_4_WT_J10_100.tif	granule	1259	0.562	0	0.0139	0.5378	1	0	0	0	0	0	2	Clear halo
WT	WT_cell_5	K46_4_WT_J10_100.tif	granule	1118	0.4453	0	0.0094	0.4313	1	0	0	0	0	0	2	Clear halo
WT	WT_cell_5	K46_4_WT_J10_100.tif	granule	1634	1074	0	0.009	0.442	1	0	0	0	0	0	2	Clear halo
WT	WT_cell_5	K46_4_WT_J10_100.tif	granule	1815	1142	0	0.0152	0.8254	0	0	0	0	0	0	0	Without halo
WT	WT_cell_5	K46_4_WT_J10_100.tif	granule	1401	0.9737	1	0.0094	0.4473	1	0	0	0	1	106383	2	Clear halo
WT	WT_cell_5	K46_4_WT_J10_100.tif	granule	0.9325	1113	0	0.0083	0.3311	1	0	0	0	0	0	2	Clear halo
WT	WT_cell_5	K46_4_WT_J10_100.tif	granule	1487	0.2489	3	0.0104	0.4633	1	0	0	0	3	288462	2	Clear halo
WT	WT_cell_5	K46_4_WT_J10_100.tif	granule	1734	0.1398	1	0.0068	0.2997	0	0	0	0	1	147059	0	Without halo
WT	WT_cell_5	K46_4_WT_J10_100.tif	granule	0.0518	0.1571	2	0.0114	0.4792	1	0	0	0	2	175439	2	Clear halo
WT	WT_cell_5	K46_4_WT_J10_100.tif	granule	2145	0.331	1	0.012	0.4739	1	1	0	1	0	83333	2	Clear halo
WT	WT_cell_5	K46_4_WT_J10_100.tif	granule	0.8158	0.532	3	0.0115	0.4899	1	0	0	0	3	260.87	2	Clear halo
WT	WT_cell_5	K46_4_WT_J10_100.tif	granule	1928	1948-01-01	2	0.0095	0.442	1	1	0	1	1	210526	2	Clear halo
WT	WT_cell_5	K46_4_WT_J10_100.tif	granule	1361	0.6745	0	0.006	0.3461	0	0	0	0	0	0	0	Without halo
WT	WT_cell_5	K46_4_WT_J10_100.tif	granule	1173	1394	1	0.0143	0.5325	1	0	1	1	0	69.93	2	Clear halo
KO	KO_cell_1	K46_3_KO_J6_021.tif	granule	1069	0.2178	2	0.0096	0.4579	0.5	2	0	2	0	208333	1	Half a halo
KO	KO_cell_1	K46_3_KO_J6_021.tif	granule	0.0533	1113	0	0.0113	0.4633	1	0	0	0	0	0	2	Clear halo
KO	KO_cell_1	K46_3_KO_J6_021.tif	granule	0.7025	1506	4	0.0084	0.3359	0.5	1	0	1	3	476.19	1	Half a halo
KO	KO_cell_1	K46_3_KO_J6_021.tif	granule	0.0922	0.9751	0	0.0058	0.3514	0	0	0	0	0	0	0	Without halo
KO	KO_cell_1	K46_3_KO_J6_021.tif	granule	1797	0.163	0	0.0093	0.4473	0	0	0	0	0	0	0	Without halo
KO	KO_cell_1	K46_3_KO_J6_021.tif	granule	0.8491	1946-01-01	1	0.0109	0.4792	1	1	0	1	0	91743	2	Clear halo
KO	KO_cell_1	K46_3_KO_J6_021.tif	granule	1147	0.3672	0	0.0113	0.4846	0	0	0	0	0	0	0	Without halo
KO	KO_cell_1	K46_3_KO_J6_021.tif	granule	0.6325	0.2682	2	0.0124	0.4027	1	0	0	0	2	161.29	2	Clear halo
KO	KO_cell_1	K46_3_KO_J6_021.tif	granule	1934-01-01	0.3178	1	0.0129	0.5591	1	0	0	0	1	77519	2	Clear halo
KO	KO_cell_1	K46_3_KO_J6_021.tif	granule	1453	0.6829	6	0.018	0.623	1	0	2	2	4	333333	2	Clear halo
KO	KO_cell_1	K46_3_KO_J6_021.tif	granule	1939	1953-01-01	1	0.009	0.3469	1	0	0	0	1	111111	2	Clear halo
KO	KO_cell_1	K46_3_KO_J6_021.tif	granule	0.6629	0.776	4	0.0129	0.4115	1	0	1	1	3	310078	2	Clear halo
KO	KO_cell_1	K46_3_KO_J6_021.tif	granule	0.1329	0.8236	0	0.008	0.41	0.5	0	0	0	0	0	1	Half a halo
KO	KO_cell_1	K46_3_KO_J6_021.tif	cytosol	1115	0.8273	20	2759	48.29	NA	0	0	0	20	7249	NA	NA
KO	KO_cell_1	K46_3_KO_J6_021.tif	granule	0.7366	1097	1	0.0087	0.3393	0	0	0	0	1	114943	0	Without halo
KO	KO_cell_1	K46_3_KO_J6_021.tif	granule	0.2524	1044	1	0.0208	0.6869	0.5	0	0	0	1	48077	1	Half a halo
KO	KO_cell_1	K46_3_KO_J6_021.tif	granule	1935	0.5173	2	0.0138	0.5325	1	0	2	2	0	144928	2	Clear halo
KO	KO_cell_1	K46_3_KO_J6_021.tif	granule	0.498	0.1786	2	0.0134	0.6443	1	2	0	2	0	149254	2	Clear halo
KO	KO_cell_1	K46_3_KO_J6_021.tif	granule	1916	0.7204	10	0.0211	0.6976	1	0	1	1	9	473934	2	Clear halo
KO	KO_cell_1	K46_3_KO_J6_021.tif	granule	0.3736	1168	0	0.0155	0.5698	1	0	0	0	0	0	2	Clear halo
KO	KO_cell_1	K46_3_KO_J6_021.tif	granule	1647	0.0335	3	0.0091	0.442	1	0	0	0	3	329.67	2	Clear halo
KO	KO_cell_1	K46_3_KO_J6_021.tif	granule	1268	0.1836	1	0.0182	0.6869	1	1	0	1	0	54945	2	Clear halo
KO	KO_cell_1	K46_3_KO_J6_021.tif	granule	0.7642	0.8914	0	0.0059	0.3834	0	0	0	0	0	0	0	Without halo
KO	KO_cell_1	K46_3_KO_J6_021.tif	granule	1728	1294	2	0.0146	0.4466	1	1	0	1	1	136986	2	Clear halo
KO	KO_cell_1	K46_3_KO_J6_021.tif	granule	0.656	1299	2	0.0235	0.6922	1	1	0	1	1	85106	2	Clear halo
KO	KO_cell_1	K46_3_KO_J6_021.tif	granule	2075	0.4873	0	0.0089	0.3502	1	0	0	0	0	0	2	Clear halo
KO	KO_cell_1	K46_3_KO_J6_021.tif	granule	1628	0.6914	4	0.0122	0.5272	1	0	2	2	2	327869	2	Clear halo
KO	KO_cell_1	K46_3_KO_J6_021.tif	granule	0.195	0.5177	1	0.0049	0.2619	0.5	1	0	1	0	204082	1	Half a halo
KO	KO_cell_1	K46_3_KO_J6_021.tif	granule	0.9349	1303	3	0.0134	0.4187	1	0	2	2	1	223881	2	Clear halo
KO	KO_cell_1	K46_3_KO_J6_021.tif	granule	0.054	0.6543	2	0.0135	0.5165	1	1	1	2	0	148148	2	Clear halo
KO	KO_cell_1	K46_3_KO_J6_021.tif	granule	0.2884	1313	3	0.0144	0.5378	1	0	3	3	0	208333	2	Clear halo
KO	KO_cell_1	K46_3_KO_J6_021.tif	granule	1016	0.8869	2	0.0157	0.5751	1	1	1	2	0	127389	2	Clear halo
KO	KO_cell_1	K46_3_KO_J6_021.tif	granule	1114	1331	7	0.0301	0.6282	1	0	1	1	6	232558	2	Clear halo
KO	KO_cell_1	K46_3_KO_J6_021.tif	granule	2017-01-01	0.0623	1	0.0079	0.3211	0	0	0	0	1	126582	0	Without halo
KO	KO_cell_1	K46_3_KO_J6_021.tif	granule	2063	0.8751	1	0.0144	0.6656	0.5	0	1	1	0	69444	1	Half a halo
KO	KO_cell_1	K46_3_KO_J6_021.tif	granule	0.3563	0.1702	0	0.0059	0.2778	0.5	0	0	0	0	0	1	Half a halo
KO	KO_cell_1	K46_3_KO_J6_021.tif	granule	1922	0.9935	1	0.0122	0.5005	1	0	0	0	1	81967	2	Clear halo
KO	KO_cell_1	K46_3_KO_J6_021.tif	granule	1518	0.2764	1	0.0066	0.3621	0.5	0	0	0	1	151515	1	Half a halo
KO	KO_cell_1	K46_3_KO_J6_021.tif	granule	0.0965	1492	2	0.0114	0.5005	1	1	0	1	1	175439	2	Clear halo
KO	KO_cell_1	K46_3_KO_J6_021.tif	granule	0.0304	0.832	2	0.0065	0.3674	0.5	2	0	2	0	307692	1	Half a halo
KO	KO_cell_1	K46_3_KO_J6_020.tif	granule	0.0579	1492	0	0.0091	0.5591	0	0	0	0	0	0	0	Without halo
KO	KO_cell_1	K46_3_KO_J6_020.tif	granule	1545	0.8632	2	0.0205	0.6976	1	1	0	1	1	97561	2	Clear halo
KO	KO_cell_1	K46_3_KO_J6_020.tif	granule	1721	0.1535	0	0.0385	0.9052	1	0	0	0	0	0	2	Clear halo
KO	KO_cell_1	K46_3_KO_J6_020.tif	granule	0.104	0.7116	4	0.0181	0.7082	1	0	0	0	4	220994	2	Clear halo
KO	KO_cell_1	K46_3_KO_J6_020.tif	granule	2022-01-01	0.5028	0	0.0085	0.4207	0	0	0	0	0	0	0	Without halo
KO	KO_cell_1	K46_3_KO_J6_020.tif	granule	1391	0.7828	2	0.0154	0.5857	1	0	1	1	1	129.87	2	Clear halo
KO	KO_cell_1	K46_3_KO_J6_020.tif	granule	0.9906	0.3813	1	0.0092	0.4366	1	1	0	1	0	108696	2	Clear halo
KO	KO_cell_1	K46_3_KO_J6_020.tif	granule	1134	0.1205	0	0.016	0.6017	0.5	0	0	0	0	0	1	Half a halo
KO	KO_cell_1	K46_3_KO_J6_020.tif	granule	0.0524	1295	0	0.0109	0.3775	0.5	0	0	0	0	0	1	Half a halo
KO	KO_cell_1	K46_3_KO_J6_020.tif	granule	1528	1414	2	0.0148	0.5591	1	0	0	0	2	135135	2	Clear halo
KO	KO_cell_1	K46_3_KO_J6_020.tif	granule	2155	0.8526	0	0.007	0.3058	0	0	0	0	0	0	0	Without halo
KO	KO_cell_1	K46_3_KO_J6_020.tif	granule	0.9775	1431	1	0.0094	0.3576	0.5	0	0	0	1	106383	1	Half a halo
KO	KO_cell_1	K46_3_KO_J6_020.tif	granule	1818	1515	2	0.0122	0.5005	0.5	2	0	2	0	163934	1	Half a halo
KO	KO_cell_1	K46_3_KO_J6_020.tif	granule	2004	1204	1	0.0055	0.2688	0.5	1	0	1	0	181818	1	Half a halo
KO	KO_cell_1	K46_3_KO_J6_020.tif	granule	1147	1577	5	0.0199	0.623	1	4	0	4	1	251256	2	Clear halo
KO	KO_cell_1	K46_3_KO_J6_020.tif	granule	1305	1457	0	0.0088	0.4526	0	0	0	0	0	0	0	Without halo
KO	KO_cell_1	K46_3_KO_J6_020.tif	granule	1073	0.5035	2	0.0102	0.3656	0.5	0	0	0	2	196078	1	Half a halo
KO	KO_cell_1	K46_3_KO_J6_020.tif	granule	1994-01-01	1508	0	0.0087	0.4313	0	0	0	0	0	0	0	Without halo
KO	KO_cell_1	K46_3_KO_J6_020.tif	granule	0.1914	1109	1	0.0113	0.388	1	0	0	0	1	88496	2	Clear halo
KO	KO_cell_1	K46_3_KO_J6_020.tif	granule	1317	0.0667	5	0.015	0.5485	1	1	0	1	4	333333	2	Clear halo
KO	KO_cell_1	K46_3_KO_J6_020.tif	granule	0.9544	0.8709	0	0.0068	0.4792	0	0	0	0	0	0	0	Without halo
KO	KO_cell_1	K46_3_KO_J6_020.tif	granule	1941-01-01	1267	1	0.0038	0.2281	0	0	1	1	0	263158	0	Without halo
KO	KO_cell_1	K46_3_KO_J6_020.tif	granule	0.7843	1331	0	0.005	0.3248	0	0	0	0	0	0	0	Without halo
KO	KO_cell_1	K46_3_KO_J6_020.tif	granule	2107	0.4385	0	0.0102	0.3631	1	0	0	0	0	0	2	Clear halo
KO	KO_cell_1	K46_3_KO_J6_020.tif	granule	0.7636	0.7381	7	0.0153	0.5698	1	0	0	0	7	457516	2	Clear halo
KO	KO_cell_1	K46_3_KO_J6_020.tif	granule	1481	0.5427	2	0.0113	0.3885	1	1	1	2	0	176991	2	Clear halo
KO	KO_cell_1	K46_3_KO_J6_020.tif	granule	0.0388	1118	0	0.0083	0.4047	1	0	0	0	0	0	2	Clear halo
KO	KO_cell_1	K46_3_KO_J6_020.tif	granule	1851	1337	2	0.0158	0.5911	0.5	2	0	2	0	126582	1	Half a halo
KO	KO_cell_1	K46_3_KO_J6_020.tif	granule	0.1485	1284	2	0.0071	0.3058	0.5	0	0	0	2	281.69	1	Half a halo
KO	KO_cell_1	K46_3_KO_J6_020.tif	granule	0.0962	0.1526	0	0.0171	0.639	0	0	0	0	0	0	0	Without halo
KO	KO_cell_1	K46_3_KO_J6_020.tif	granule	1419	1097	2	0.0122	0.5005	1	0	0	0	2	163934	2	Clear halo
KO	KO_cell_1	K46_3_KO_J6_020.tif	granule	2022-01-01	1303	3	0.0081	0.4952	0	0	0	0	3	370.37	0	Without halo
KO	KO_cell_1	K46_3_KO_J6_020.tif	cytosol	1054	0.8225	5	2661	51.54	NA	0	0	0	5	1879	NA	NA
KO	KO_cell_1	K46_3_KO_J6_020.tif	granule	0.9159	0.5199	0	0.0063	0.2896	0	0	0	0	0	0	0	Without halo
KO	KO_cell_1	K46_3_KO_J6_020.tif	granule	0.2063	1493	1	0.0097	0.4526	1	0	0	0	1	103093	2	Clear halo
KO	KO_cell_1	K46_3_KO_J6_020.tif	granule	0.4301	1496	3	0.0147	0.5538	1	0	2	2	1	204082	2	Clear halo
KO	KO_cell_1	K46_3_KO_J6_020.tif	granule	0.0635	0.5634	2	0.0134	0.5911	0	0	0	0	2	149254	0	Without halo
KO	KO_cell_1	K46_3_KO_J6_020.tif	granule	1543	1187	1	0.0086	0.3403	0	0	0	0	1	116279	0	Without halo
KO	KO_cell_1	K46_3_KO_J6_020.tif	granule	1063	1352	1	0.0085	0.3417	0	0	0	0	1	117647	0	Without halo
KO	KO_cell_1	K46_3_KO_J6_020.tif	granule	0.9571	1319	0	0.0121	0.3985	0	0	0	0	0	0	0	Without halo
KO	KO_cell_1	K46_3_KO_J6_020.tif	granule	1959	0.0873	3	0.0181	0.5964	1	0	0	0	3	165746	2	Clear halo
KO	KO_cell_1	K46_3_KO_J6_020.tif	granule	1733	1169	1	0.0118	0.4899	1	0	1	1	0	84746	2	Clear halo
KO	KO_cell_1	K46_3_KO_J6_020.tif	granule	1293	0.3695	3	0.0147	0.5911	1	0	0	0	3	204082	2	Clear halo
KO	KO_cell_1	K46_3_KO_J6_020.tif	granule	0.7713	0.4839	0	0.0134	0.5485	0.5	0	0	0	0	0	1	Half a halo
KO	KO_cell_1	K46_3_KO_J6_020.tif	granule	2009	0.6542	0	0.0139	0.5325	1	0	0	0	0	0	2	Clear halo
KO	KO_cell_1	K46_3_KO_J6_020.tif	granule	1734	0.5698	4	0.0073	0.41	0	0	0	0	4	547945	0	Without halo
KO	KO_cell_1	K46_3_KO_J6_020.tif	granule	0.5761	1523	1	0.0111	0.4952	1	0	0	0	1	90.09	2	Clear halo
KO	KO_cell_1	K46_3_KO_J6_022.tif	granule	1066	0.4944	1	0.0042	0.2385	0.5	0	0	0	1	238095	1	Half a halo
KO	KO_cell_1	K46_3_KO_J6_022.tif	granule	0.5865	0.5445	1	0.0069	0.3887	0.5	0	0	0	1	144928	1	Half a halo
KO	KO_cell_1	K46_3_KO_J6_022.tif	granule	1612	0.0755	2	0.007	0.4313	0.5	0	0	0	2	285714	1	Half a halo
KO	KO_cell_1	K46_3_KO_J6_022.tif	granule	1283	0.314	1	0.0202	0.6816	1	0	0	0	1	49505	2	Clear halo
KO	KO_cell_1	K46_3_KO_J6_022.tif	granule	0.7299	0.9507	3	0.0054	0.2693	0.5	2	0	2	1	555556	1	Half a halo
KO	KO_cell_1	K46_3_KO_J6_022.tif	granule	1756	0.7718	0	0.0071	0.3056	0	0	0	0	0	0	0	Without halo
KO	KO_cell_1	K46_3_KO_J6_022.tif	granule	0.3289	0.5805	0	0.0093	0.4473	0.5	0	0	0	0	0	1	Half a halo
KO	KO_cell_1	K46_3_KO_J6_022.tif	granule	1075	0.8162	1	0.0138	0.5431	1	0	0	0	1	72464	2	Clear halo
KO	KO_cell_1	K46_3_KO_J6_022.tif	granule	0.5618	0.9624	7	0.0129	0.4171	1	0	1	1	6	542636	2	Clear halo
KO	KO_cell_1	K46_3_KO_J6_022.tif	granule	1421	0.7343	3	0.0071	0.4313	0.5	0	1	1	2	422535	1	Half a halo
KO	KO_cell_1	K46_3_KO_J6_022.tif	granule	1942	1399	5	0.0118	0.392	0.5	3	0	3	2	423729	1	Half a halo
KO	KO_cell_1	K46_3_KO_J6_022.tif	granule	1969-01-01	0.2485	0	0.0085	0.4313	0	0	0	0	0	0	0	Without halo
KO	KO_cell_1	K46_3_KO_J6_022.tif	granule	0.4545	0.3975	2	0.0128	0.5431	1	0	0	0	2	156.25	2	Clear halo
KO	KO_cell_1	K46_3_KO_J6_022.tif	granule	2123	0.0822	0	0.0172	0.5804	0	0	0	0	0	0	0	Without halo
KO	KO_cell_1	K46_3_KO_J6_022.tif	granule	0.4755	1443	3	0.0127	0.5325	1	1	0	1	2	236.22	2	Clear halo
KO	KO_cell_1	K46_3_KO_J6_022.tif	granule	0.1088	1173	0	0.009	0.4366	1	0	0	0	0	0	2	Clear halo
KO	KO_cell_1	K46_3_KO_J6_022.tif	granule	1931-01-01	0.9877	3	0.0118	0.5005	1	1	0	1	2	254237	2	Clear halo
KO	KO_cell_1	K46_3_KO_J6_022.tif	granule	1003	0.6818	0	0.0095	0.442	0	0	0	0	0	0	0	Without halo
KO	KO_cell_1	K46_3_KO_J6_022.tif	granule	0.8129	0.5698	6	0.0118	0.4899	0	0	0	0	6	508475	0	Without halo
KO	KO_cell_1	K46_3_KO_J6_022.tif	granule	0.3992	1056	0	0.0054	0.3461	0.5	0	0	0	0	0	1	Half a halo
KO	KO_cell_1	K46_3_KO_J6_022.tif	granule	0.3621	0.9374	6	0.006	0.4047	0	0	0	0	6	1000	0	Without halo
KO	KO_cell_1	K46_3_KO_J6_022.tif	granule	1746	0.3728	2	0.0086	0.337	0.5	0	0	0	2	232558	1	Half a halo
KO	KO_cell_1	K46_3_KO_J6_022.tif	granule	1441	0.0539	1	0.0131	0.5005	1	0	1	1	0	76336	2	Clear halo
KO	KO_cell_1	K46_3_KO_J6_022.tif	granule	1546	0.2158	12	0.0139	0.5751	1	4	3	7	5	863309	2	Clear halo
KO	KO_cell_1	K46_3_KO_J6_022.tif	granule	0.7491	0.1374	0	0.0145	0.5485	1	0	0	0	0	0	2	Clear halo
KO	KO_cell_1	K46_3_KO_J6_022.tif	granule	2085	0.6362	1	0.0112	0.4846	1	1	0	1	0	89286	2	Clear halo
KO	KO_cell_1	K46_3_KO_J6_022.tif	granule	1125	0.4243	1	0.0058	0.2784	1	0	0	0	1	172414	2	Clear halo
KO	KO_cell_1	K46_3_KO_J6_022.tif	granule	1837	1273	1	0.0084	0.3331	1	0	0	0	1	119048	2	Clear halo
KO	KO_cell_1	K46_3_KO_J6_022.tif	cytosol	1057	0.8344	4	2798	44.9	NA	0	0	0	4	1943-01-01	NA	NA
KO	KO_cell_1	K46_3_KO_J6_022.tif	granule	0.1089	1024	1	0.0109	0.4899	1	0	0	0	1	91743	2	Clear halo
KO	KO_cell_1	K46_3_KO_J6_016.tif	granule	1479	1416	3	0.0198	0.6337	1	0	1	1	2	151515	2	Clear halo
KO	KO_cell_1	K46_3_KO_J6_016.tif	granule	0.9884	0.6477	3	0.0119	0.4952	1	0	0	0	3	252101	2	Clear halo
KO	KO_cell_1	K46_3_KO_J6_016.tif	granule	0.5886	1023	2	0.0148	0.5698	1	0	2	2	0	135135	2	Clear halo
KO	KO_cell_1	K46_3_KO_J6_016.tif	granule	1019	1537	0	0.0151	0.5485	1	0	0	0	0	0	2	Clear halo
KO	KO_cell_1	K46_3_KO_J6_016.tif	granule	2024-05-02	1607	1	0.0102	0.4579	1	1	0	1	0	98039	2	Clear halo
KO	KO_cell_1	K46_3_KO_J6_016.tif	granule	0.4525	0.6686	2	0.0104	0.4686	0.5	1	1	2	0	192308	1	Half a halo
KO	KO_cell_1	K46_3_KO_J6_016.tif	granule	0.8158	1595	0	0.0098	0.442	0	0	0	0	0	0	0	Without halo
KO	KO_cell_1	K46_3_KO_J6_016.tif	granule	0.4838	1263	3	0.0079	0.322	0.5	3	0	3	0	379747	1	Half a halo
KO	KO_cell_1	K46_3_KO_J6_016.tif	granule	0.5845	1541	5	0.0189	0.623	1	0	4	4	1	264.55	2	Clear halo
KO	KO_cell_1	K46_3_KO_J6_016.tif	granule	0.7892	0.2966	1	0.0127	0.5698	1	0	0	0	1	78.74	2	Clear halo
KO	KO_cell_1	K46_3_KO_J6_016.tif	granule	1151	1312	0	0.0108	0.4739	1	0	0	0	0	0	2	Clear halo
KO	KO_cell_1	K46_3_KO_J6_016.tif	granule	1207	1117	10	0.0166	0.5964	1	5	0	5	5	602.41	2	Clear halo
KO	KO_cell_1	K46_3_KO_J6_016.tif	cytosol	1126	0.7934	2	3117	28.62	NA	0	0	0	2	0.642	NA	NA
KO	KO_cell_1	K46_3_KO_J6_016.tif	granule	0.6995	0.6451	2	0.0144	0.607	1	1	0	1	1	138889	2	Clear halo
KO	KO_cell_1	K46_3_KO_J6_016.tif	granule	0.0338	0.3741	1	0.0076	0.41	0.5	1	0	1	0	131579	1	Half a halo
KO	KO_cell_1	K46_3_KO_J6_016.tif	granule	0.9077	1371	1	0.0089	0.4366	1	1	0	1	0	112.36	2	Clear halo
KO	KO_cell_1	K46_3_KO_J6_016.tif	granule	0.1656	0.4301	4	0.0107	0.3728	0	2	0	2	2	373832	0	Without halo
KO	KO_cell_1	K46_3_KO_J6_016.tif	granule	0.3806	2024-03-01	1	0.0141	0.5591	1	0	0	0	1	70922	2	Clear halo
KO	KO_cell_1	K46_3_KO_J6_016.tif	granule	0.6635	0.885	3	0.0086	0.339	0.5	3	0	3	0	348837	1	Half a halo
KO	KO_cell_1	K46_3_KO_J6_016.tif	granule	0.6023	1278	2	0.0129	0.4174	1	0	0	0	2	155039	2	Clear halo
KO	KO_cell_1	K46_3_KO_J6_016.tif	granule	1918	1293	1	0.0106	0.4899	0	0	0	0	1	94.34	0	Without halo
KO	KO_cell_1	K46_3_KO_J6_016.tif	granule	0.104	0.0503	0	0.0087	0.4207	0	0	0	0	0	0	0	Without halo
KO	KO_cell_1	K46_3_KO_J6_016.tif	granule	0.073	1492	3	0.0193	0.6177	1	0	0	0	3	155.44	2	Clear halo
KO	KO_cell_1	K46_3_KO_J6_017.tif	granule	0.5668	0.9357	4	0.0127	0.4475	1	0	1	1	3	314961	2	Clear halo
KO	KO_cell_1	K46_3_KO_J6_017.tif	granule	0.5059	0.4329	0	0.0068	0.3727	0	0	0	0	0	0	0	Without halo
KO	KO_cell_1	K46_3_KO_J6_017.tif	granule	0.1812	1032	0	0.0057	0.3727	0	0	0	0	0	0	0	Without halo
KO	KO_cell_1	K46_3_KO_J6_017.tif	granule	0.2869	0.0399	1	0.0095	0.4313	1	0	0	0	1	105263	2	Clear halo
KO	KO_cell_1	K46_3_KO_J6_017.tif	granule	0.486	2021-01-01	3	0.0168	0.6017	1	2	1	3	0	178571	2	Clear halo
KO	KO_cell_1	K46_3_KO_J6_017.tif	granule	0.2789	1396	0	0.0131	0.5538	0.5	0	0	0	0	0	1	Half a halo
KO	KO_cell_1	K46_3_KO_J6_017.tif	granule	0.7665	0.1034	1	0.0133	0.5591	1	1	0	1	0	75188	2	Clear halo
KO	KO_cell_1	K46_3_KO_J6_017.tif	cytosol	1134	0.8315	3	3255	28.19	NA	0	0	0	3	0.922	NA	NA
KO	KO_cell_1	K46_3_KO_J6_017.tif	granule	0.8945	0.1988	3	0.0157	0.5804	1	2	1	3	0	191083	2	Clear halo
KO	KO_cell_1	K46_3_KO_J6_017.tif	granule	0.5339	0.7336	2	0.0069	0.41	0.5	0	0	0	2	289855	1	Half a halo
KO	KO_cell_1	K46_3_KO_J6_017.tif	granule	0.466	0.041	1	0.0076	0.3887	0	0	0	0	1	131579	0	Without halo
KO	KO_cell_1	K46_3_KO_J6_017.tif	granule	0.2508	1215	1	0.0091	0.3461	0	0	0	0	1	109.89	0	Without halo
KO	KO_cell_1	K46_3_KO_J6_017.tif	granule	0.6836	0.5068	2	0.0091	0.3445	0.5	0	1	1	1	219.78	1	Half a halo
KO	KO_cell_1	K46_3_KO_J6_017.tif	granule	0.3023	0.7284	1	0.0111	0.3824	1	0	0	0	1	90.09	2	Clear halo
KO	KO_cell_1	K46_3_KO_J6_017.tif	granule	0.4977	1572	4	0.0145	0.5644	1	0	0	0	4	275862	2	Clear halo
KO	KO_cell_1	K46_3_KO_J6_017.tif	granule	0.0669	0.085	3	0.0066	0.3007	1	0	0	0	3	454545	2	Clear halo
KO	KO_cell_1	K46_3_KO_J6_017.tif	granule	0.5402	0.2003	3	0.0107	0.4686	0.5	0	1	1	2	280374	1	Half a halo
KO	KO_cell_2	K46_3_KO_J6_025.tif	granule	0.1017	0.3941	2	0.0068	0.3114	0	2	0	2	0	294118	0	Without halo
KO	KO_cell_2	K46_3_KO_J6_025.tif	granule	1014	0.6634	6	0.0069	0.2996	1	2	2	4	2	869565	2	Clear halo
KO	KO_cell_2	K46_3_KO_J6_025.tif	granule	2093	0.8493	4	0.0254	0.7135	1	3	0	3	1	157.48	2	Clear halo
KO	KO_cell_2	K46_3_KO_J6_025.tif	granule	1369	0.576	0	0.0072	0.3053	1	0	0	0	0	0	2	Clear halo
KO	KO_cell_2	K46_3_KO_J6_025.tif	granule	0.9201	0.8884	1	0.0145	0.4351	1	0	0	0	1	68966	2	Clear halo
KO	KO_cell_2	K46_3_KO_J6_025.tif	granule	0.5209	0.8282	1	0.0094	0.3476	1	0	0	0	1	106383	2	Clear halo
KO	KO_cell_2	K46_3_KO_J6_025.tif	granule	0.202	0.4778	2	0.0086	0.3366	1	0	0	0	2	232558	2	Clear halo
KO	KO_cell_2	K46_3_KO_J6_025.tif	granule	0.6247	0.8782	0	0.0091	0.3488	0	0	0	0	0	0	0	Without halo
KO	KO_cell_2	K46_3_KO_J6_025.tif	granule	0.4884	0.4245	3	0.0088	0.3415	0	0	0	0	3	340909	0	Without halo
KO	KO_cell_2	K46_3_KO_J6_025.tif	granule	0.7296	0.7687	1	0.013	0.5964	0	0	0	0	1	76923	0	Without halo
KO	KO_cell_2	K46_3_KO_J6_025.tif	granule	2027-01-01	1258	2	0.0062	0.2855	0.5	0	0	0	2	322581	1	Half a halo
KO	KO_cell_2	K46_3_KO_J6_025.tif	granule	1114	1549	0	0.0084	0.3288	0	0	0	0	0	0	0	Without halo
KO	KO_cell_2	K46_3_KO_J6_025.tif	granule	0.5777	0.6312	7	0.0116	0.3872	1	0	0	0	7	603448	2	Clear halo
KO	KO_cell_2	K46_3_KO_J6_025.tif	granule	1485	1351	1	0.0111	0.4846	1	0	0	0	1	90.09	2	Clear halo
KO	KO_cell_2	K46_3_KO_J6_025.tif	granule	0.982	0.3677	1	0.0133	0.4175	1	0	0	0	1	75188	2	Clear halo
KO	KO_cell_2	K46_3_KO_J6_025.tif	granule	1497	0.0363	3	0.0086	0.4153	1	0	1	1	2	348837	2	Clear halo
KO	KO_cell_2	K46_3_KO_J6_025.tif	granule	1699	0.1612	3	0.0164	0.5911	1	1	0	1	2	182927	2	Clear halo
KO	KO_cell_2	K46_3_KO_J6_025.tif	granule	1643	1038	6	0.0103	0.3793	0.5	0	0	0	6	582524	1	Half a halo
KO	KO_cell_2	K46_3_KO_J6_025.tif	granule	1486	1352	1	0.0053	0.2719	1	0	0	0	1	188679	2	Clear halo
KO	KO_cell_2	K46_3_KO_J6_025.tif	granule	1842	0.4788	2	0.0101	0.3744	1	0	0	0	2	198.02	2	Clear halo
KO	KO_cell_2	K46_3_KO_J6_025.tif	granule	0.3189	0.9111	5	0.0086	0.3339	1	1	0	1	4	581395	2	Clear halo
KO	KO_cell_2	K46_3_KO_J6_025.tif	granule	1758	1061	1	0.0101	0.3677	0.5	0	0	0	1	99.01	1	Half a halo
KO	KO_cell_2	K46_3_KO_J6_025.tif	granule	1276	1085	3	0.0099	0.3601	1	0	1	1	2	303.03	2	Clear halo
KO	KO_cell_2	K46_3_KO_J6_025.tif	granule	0.3078	0.0858	0	0.0124	0.4046	1	0	0	0	0	0	2	Clear halo
KO	KO_cell_2	K46_3_KO_J6_025.tif	granule	0.47	1005	5	0.0051	0.2578	0.5	0	3	3	2	980392	1	Half a halo
KO	KO_cell_2	K46_3_KO_J6_025.tif	granule	0.224	0.7713	0	0.0089	0.4366	0	0	0	0	0	0	0	Without halo
KO	KO_cell_2	K46_3_KO_J6_025.tif	granule	0.9079	1454	2	0.007	0.3037	0.5	1	0	1	1	285714	1	Half a halo
KO	KO_cell_2	K46_3_KO_J6_025.tif	granule	0.3261	0.632	2	0.0198	0.655	1	1	0	1	1	101.01	2	Clear halo
KO	KO_cell_2	K46_3_KO_J6_025.tif	granule	2151	1113	1	0.0116	0.5005	0.5	0	0	0	1	86207	1	Half a halo
KO	KO_cell_2	K46_3_KO_J6_025.tif	cytosol	1099	0.8116	2	2454	56.6	NA	0	0	0	2	0.815	NA	NA
KO	KO_cell_2	K46_3_KO_J6_025.tif	granule	0.8869	2024-12-01	2	0.0136	0.4232	1	0	0	0	2	147059	2	Clear halo
KO	KO_cell_2	K46_3_KO_J6_025.tif	granule	0.0469	0.8073	1	0.0066	0.426	0	0	0	0	1	151515	0	Without halo
KO	KO_cell_2	K46_3_KO_J6_025.tif	granule	2024-11-01	0.1812	2	0.0125	0.5272	1	0	0	0	2	160	2	Clear halo
KO	KO_cell_2	K46_3_KO_J6_025.tif	granule	1911	0.0616	3	0.0144	0.5538	1	3	0	3	0	208333	2	Clear halo
KO	KO_cell_2	K46_3_KO_J6_025.tif	granule	1858	0.2553	1	0.0081	0.442	0	0	0	0	1	123457	0	Without halo
KO	KO_cell_2	K46_3_KO_J6_025.tif	granule	0.4177	0.123	1	0.0067	0.2993	0	0	0	0	1	149254	0	Without halo
KO	KO_cell_2	K46_3_KO_J6_025.tif	granule	1287	0.5308	3	0.0045	0.2443	0	2	0	2	1	666667	0	Without halo
KO	KO_cell_2	K46_3_KO_J6_025.tif	granule	0.3816	0.3575	4	0.0069	0.3016	1	0	3	3	1	579.71	2	Clear halo
KO	KO_cell_2	K46_3_KO_J6_025.tif	granule	0.1276	0.9784	3	0.011	0.4792	1	0	3	3	0	272727	2	Clear halo
KO	KO_cell_2	K46_3_KO_J6_025.tif	granule	1854	0.7151	0	0.0107	0.639	1	0	0	0	0	0	2	Clear halo
KO	KO_cell_2	K46_3_KO_J6_025.tif	granule	1548	0.393	6	0.0704	1571	1	0	0	0	6	85227	2	Clear halo
KO	KO_cell_2	K46_3_KO_J6_025.tif	granule	1768	1252	0	0.0113	0.5431	0	0	0	0	0	0	0	Without halo
KO	KO_cell_2	K46_3_KO_J6_026.tif	granule	0.7533	0.8558	3	0.0134	0.4208	1	0	0	0	3	223881	2	Clear halo
KO	KO_cell_2	K46_3_KO_J6_026.tif	granule	2058	1072	0	0.0071	0.4153	0.5	0	0	0	0	0	1	Half a halo
KO	KO_cell_2	K46_3_KO_J6_026.tif	granule	0.8598	0.0857	15	0.0217	0.6922	0.5	0	0	0	15	691244	1	Half a halo
KO	KO_cell_2	K46_3_KO_J6_026.tif	granule	0.6802	0.5314	0	0.0083	0.3326	0.5	0	0	0	0	0	1	Half a halo
KO	KO_cell_2	K46_3_KO_J6_026.tif	granule	1381	0.8938	1	0.0129	0.5218	1	1	0	1	0	77519	2	Clear halo
KO	KO_cell_2	K46_3_KO_J6_026.tif	granule	0.1527	1419	0	0.0179	0.607	1	0	0	0	0	0	2	Clear halo
KO	KO_cell_2	K46_3_KO_J6_026.tif	granule	0.4622	0.0483	0	0.012	0.4899	0.5	0	0	0	0	0	1	Half a halo
KO	KO_cell_2	K46_3_KO_J6_026.tif	granule	0.8049	0.2614	2	0.0112	0.3819	1	0	0	0	2	178571	2	Clear halo
KO	KO_cell_2	K46_3_KO_J6_026.tif	granule	1256	0.9882	1	0.0037	0.2541	1	0	0	0	1	270.27	2	Clear halo
KO	KO_cell_2	K46_3_KO_J6_026.tif	granule	0.617	1149	0	0.0058	0.3674	1	0	0	0	0	0	2	Clear halo
KO	KO_cell_2	K46_3_KO_J6_026.tif	granule	1945	0.606	0	0.0101	0.4579	0	0	0	0	0	0	0	Without halo
KO	KO_cell_2	K46_3_KO_J6_026.tif	granule	1175	2024-05-01	0	0.0046	0.2442	0	0	0	0	0	0	0	Without halo
KO	KO_cell_2	K46_3_KO_J6_026.tif	granule	2015-02-01	0.9738	2	0.0073	0.3135	0	0	0	0	2	273973	0	Without halo
KO	KO_cell_2	K46_3_KO_J6_026.tif	granule	0.8609	1058	1	0.0087	0.426	0.5	1	0	1	0	114943	1	Half a halo
KO	KO_cell_2	K46_3_KO_J6_026.tif	granule	2016	0.0972	2	0.0177	0.607	1	2	0	2	0	112994	2	Clear halo
KO	KO_cell_2	K46_3_KO_J6_026.tif	granule	1247	0.7076	6	0.0139	0.4279	0.5	0	0	0	6	431655	1	Half a halo
KO	KO_cell_2	K46_3_KO_J6_026.tif	granule	0.6828	0.3316	1	0.0103	0.368	1	0	0	0	1	97087	2	Clear halo
KO	KO_cell_2	K46_3_KO_J6_026.tif	granule	2157	1325	1	0.0057	0.2748	0	0	0	0	1	175439	0	Without halo
KO	KO_cell_2	K46_3_KO_J6_026.tif	granule	0.3114	0.0911	4	0.0135	0.5272	1	3	0	3	1	296296	2	Clear halo
KO	KO_cell_2	K46_3_KO_J6_026.tif	granule	0.2823	0.7392	5	0.0174	0.6922	1	2	2	4	1	287356	2	Clear halo
KO	KO_cell_2	K46_3_KO_J6_026.tif	cytosol	1078	0.8471	6	2492	58.06	NA	0	0	0	6	2408	NA	NA
KO	KO_cell_2	K46_3_KO_J6_026.tif	granule	0.4974	0.2803	4	0.0097	0.3617	0	0	0	0	4	412371	0	Without halo
KO	KO_cell_2	K46_3_KO_J6_026.tif	granule	0.297	0.8875	0	0.0071	0.3781	0	0	0	0	0	0	0	Without halo
KO	KO_cell_2	K46_3_KO_J6_026.tif	granule	1024	0.986	1	0.0093	0.3499	1	0	1	1	0	107527	2	Clear halo
KO	KO_cell_2	K46_3_KO_J6_026.tif	granule	1141	0.5091	2	0.0175	0.6496	1	0	0	0	2	114286	2	Clear halo
KO	KO_cell_2	K46_3_KO_J6_026.tif	granule	1034	0.8217	0	0.0108	0.4792	0.5	0	0	0	0	0	1	Half a halo
KO	KO_cell_2	K46_3_KO_J6_026.tif	granule	1988	0.767	0	0.0094	0.5112	0	0	0	0	0	0	0	Without halo
KO	KO_cell_2	K46_3_KO_J6_026.tif	granule	0.0346	0.1874	0	0.0065	0.3887	0	0	0	0	0	0	0	Without halo
KO	KO_cell_2	K46_3_KO_J6_026.tif	granule	2024-02-02	0.9235	2	0.0068	0.2993	1	0	0	0	2	294118	2	Clear halo
KO	KO_cell_2	K46_3_KO_J6_026.tif	granule	2024-05-01	0.3252	8	0.0206	0.655	1	4	1	5	3	388.35	2	Clear halo
KO	KO_cell_2	K46_3_KO_J6_026.tif	granule	0.6813	0.0389	5	0.0103	0.4526	1	2	1	3	2	485437	2	Clear halo
KO	KO_cell_2	K46_3_KO_J6_026.tif	granule	0.1572	0.3872	12	0.0242	0.7561	1	2	2	4	8	495868	2	Clear halo
KO	KO_cell_2	K46_3_KO_J6_026.tif	granule	0.5167	0.9549	3	0.0034	0.2229	1	0	0	0	3	882353	2	Clear halo
KO	KO_cell_2	K46_3_KO_J6_026.tif	granule	1506	0.7168	1	0.0153	0.5857	1	0	0	0	1	65359	2	Clear halo
KO	KO_cell_2	K46_3_KO_J6_026.tif	granule	1051	0.0982	27	0.0238	0.7135	0.5	1	1	2	25	1134454	1	Half a halo
KO	KO_cell_2	K46_3_KO_J6_026.tif	granule	0.5817	0.1852	1	0.0085	0.426	0.5	0	0	0	1	117647	1	Half a halo
KO	KO_cell_2	K46_3_KO_J6_026.tif	granule	1247	0.3305	0	0.0114	0.5059	1	0	0	0	0	0	2	Clear halo
KO	KO_cell_2	K46_3_KO_J6_026.tif	granule	1866	1258	4	0.0036	0.2156	0	0	0	0	4	1111111	0	Without halo
KO	KO_cell_2	K46_3_KO_J6_026.tif	granule	1659	0.0812	2	0.005	0.2562	0	0	0	0	2	400	0	Without halo
KO	KO_cell_2	K46_3_KO_J6_026.tif	granule	1535	1106	2	0.0159	0.5751	1	0	0	0	2	125786	2	Clear halo
KO	KO_cell_2	K46_3_KO_J6_026.tif	granule	0.7108	1472	2	0.0182	0.607	1	0	2	2	0	109.89	2	Clear halo
KO	KO_cell_2	K46_3_KO_J6_026.tif	granule	0.8848	0.5024	3	0.0059	0.2778	0	0	0	0	3	508475	0	Without halo
KO	KO_cell_2	K46_3_KO_J6_026.tif	granule	0.4525	0.8336	0	0.0131	0.5325	0	0	0	0	0	0	0	Without halo
KO	KO_cell_2	K46_3_KO_J6_026.tif	granule	1611	0.817	0	0.0057	0.3514	0	0	0	0	0	0	0	Without halo
KO	KO_cell_2	K46_3_KO_J6_026.tif	granule	1811	0.4869	2	0.0096	0.4473	0.5	1	0	1	1	208333	1	Half a halo
KO	KO_cell_2	K46_3_KO_J6_028.tif	granule	1991-01-01	0.8212	0	0.0064	0.2897	0	0	0	0	0	0	0	Without halo
KO	KO_cell_2	K46_3_KO_J6_028.tif	granule	1522	0.3773	4	0.0141	0.5485	1	1	1	2	2	283688	2	Clear halo
KO	KO_cell_2	K46_3_KO_J6_028.tif	granule	1996-01-01	1083	1	0.0146	0.5538	0.5	1	0	1	0	68493	1	Half a halo
KO	KO_cell_2	K46_3_KO_J6_028.tif	granule	0.9952	1444	0	0.0165	0.5911	1	0	0	0	0	0	2	Clear halo
KO	KO_cell_2	K46_3_KO_J6_028.tif	granule	2024-02-02	0.6705	1	0.0082	0.3264	1	0	0	0	1	121951	2	Clear halo
KO	KO_cell_2	K46_3_KO_J6_028.tif	granule	1619	0.9094	2	0.0096	0.3507	1	0	0	0	2	208333	2	Clear halo
KO	KO_cell_2	K46_3_KO_J6_028.tif	granule	1442	0.0646	1	0.0076	0.3138	1	1	0	1	0	131579	2	Clear halo
KO	KO_cell_2	K46_3_KO_J6_028.tif	granule	1302	1158	1	0.0111	0.3871	1	0	1	1	0	90.09	2	Clear halo
KO	KO_cell_2	K46_3_KO_J6_028.tif	granule	0.8818	0.2293	2	0.0097	0.3545	1	0	2	2	0	206186	2	Clear halo
KO	KO_cell_2	K46_3_KO_J6_028.tif	granule	1982-01-01	0.5652	0	0.0087	0.3513	1	0	0	0	0	0	2	Clear halo
KO	KO_cell_2	K46_3_KO_J6_028.tif	granule	1888	1945-01-01	2	0.0108	0.3763	1	1	0	1	1	185185	2	Clear halo
KO	KO_cell_2	K46_3_KO_J6_028.tif	granule	0.8476	0.5051	0	0.0066	0.3887	0	0	0	0	0	0	0	Without halo
KO	KO_cell_2	K46_3_KO_J6_028.tif	granule	0.551	0.8522	5	0.0087	0.3376	1	1	2	3	2	574713	2	Clear halo
KO	KO_cell_2	K46_3_KO_J6_028.tif	granule	0.763	1616	1	0.0083	0.4526	1	0	0	0	1	120482	2	Clear halo
KO	KO_cell_2	K46_3_KO_J6_028.tif	granule	1828	0.1964	2	0.0108	0.4792	1	0	0	0	2	185185	2	Clear halo
KO	KO_cell_2	K46_3_KO_J6_028.tif	granule	1928	0.5113	0	0.0076	0.3142	1	0	0	0	0	0	2	Clear halo
KO	KO_cell_2	K46_3_KO_J6_028.tif	granule	1132	1271	3	0.0087	0.335	1	1	2	3	0	344828	2	Clear halo
KO	KO_cell_2	K46_3_KO_J6_028.tif	granule	1374	0.5151	8	0.0196	0.6922	1	0	0	0	8	408163	2	Clear halo
KO	KO_cell_2	K46_3_KO_J6_028.tif	granule	0.4889	1111	6	0.013	0.5431	1	3	2	5	1	461538	2	Clear halo
KO	KO_cell_2	K46_3_KO_J6_028.tif	granule	1329	1387	1	0.0079	0.3213	1	0	1	1	0	126582	2	Clear halo
KO	KO_cell_2	K46_3_KO_J6_028.tif	granule	0.0805	1204	0	0.0193	0.6283	1	0	0	0	0	0	2	Clear halo
KO	KO_cell_2	K46_3_KO_J6_028.tif	granule	1503	0.7579	0	0.0095	0.3493	1	0	0	0	0	0	2	Clear halo
KO	KO_cell_2	K46_3_KO_J6_028.tif	granule	2134	0.899	0	0.0125	0.5005	1	0	0	0	0	0	2	Clear halo
KO	KO_cell_2	K46_3_KO_J6_028.tif	granule	1072	1619	1	0.0053	0.3355	1	0	0	0	1	188679	2	Clear halo
KO	KO_cell_2	K46_3_KO_J6_028.tif	granule	1005	0.4999	0	0.0106	0.3712	1	0	0	0	0	0	2	Clear halo
KO	KO_cell_2	K46_3_KO_J6_028.tif	granule	1497	1294	0	0.0087	0.3366	0.5	0	0	0	0	0	1	Half a halo
KO	KO_cell_2	K46_3_KO_J6_028.tif	granule	1684	1413	1	0.0079	0.324	0.5	0	1	1	0	126582	1	Half a halo
KO	KO_cell_2	K46_3_KO_J6_028.tif	granule	0.8829	0.2253	2	0.0135	0.623	1	2	0	2	0	148148	2	Clear halo
KO	KO_cell_2	K46_3_KO_J6_028.tif	granule	0.8086	1451	3	0.0122	0.3998	1	0	0	0	3	245902	2	Clear halo
KO	KO_cell_2	K46_3_KO_J6_028.tif	granule	0.1587	0.9809	3	0.0118	0.3945	1	3	0	3	0	254237	2	Clear halo
KO	KO_cell_2	K46_3_KO_J6_028.tif	granule	1675	0.6882	1	0.0115	0.3839	1	0	1	1	0	86957	2	Clear halo
KO	KO_cell_2	K46_3_KO_J6_028.tif	granule	0.3182	1948-01-01	4	0.01	0.3596	1	0	2	2	2	400	2	Clear halo
KO	KO_cell_2	K46_3_KO_J6_028.tif	granule	1978-01-01	0.8349	4	0.0058	0.2852	1	1	2	3	1	689655	2	Clear halo
KO	KO_cell_2	K46_3_KO_J6_028.tif	granule	1867	0.0407	1	0.0083	0.3887	1	1	0	1	0	120482	2	Clear halo
KO	KO_cell_2	K46_3_KO_J6_028.tif	granule	0.7872	0.8235	1	0.0099	0.4526	1	0	0	0	1	101.01	2	Clear halo
KO	KO_cell_2	K46_3_KO_J6_028.tif	granule	1174	0.7767	1	0.0167	0.5857	1	0	0	0	1	59.88	2	Clear halo
KO	KO_cell_2	K46_3_KO_J6_028.tif	granule	1328	0.9119	3	0.0092	0.3465	1	0	0	0	3	326087	2	Clear halo
KO	KO_cell_2	K46_3_KO_J6_028.tif	granule	1009	0.8529	2	0.0063	0.2879	0.5	1	0	1	1	317.46	1	Half a halo
KO	KO_cell_2	K46_3_KO_J6_028.tif	cytosol	2024-06-01	0.8215	6	2538	58.11	NA	0	0	0	6	2364	NA	NA
KO	KO_cell_2	K46_3_KO_J6_028.tif	granule	2073	0.4578	2	0.0082	0.3314	1	0	0	0	2	243902	2	Clear halo
KO	KO_cell_2	K46_3_KO_J6_029.tif	granule	1879	0.8009	2	0.0143	0.4338	1	1	0	1	1	139.86	2	Clear halo
KO	KO_cell_2	K46_3_KO_J6_029.tif	granule	1221	0.1538	0	0.0087	0.3378	1	0	0	0	0	0	2	Clear halo
KO	KO_cell_2	K46_3_KO_J6_029.tif	granule	0.9808	0.4676	1	0.0085	0.3351	1	0	0	0	1	117647	2	Clear halo
KO	KO_cell_2	K46_3_KO_J6_029.tif	granule	1268	0.6227	0	0.008	0.426	1	0	0	0	0	0	2	Clear halo
KO	KO_cell_2	K46_3_KO_J6_029.tif	granule	2028	0.9824	4	0.0107	0.375	1	2	1	3	1	373832	2	Clear halo
KO	KO_cell_2	K46_3_KO_J6_029.tif	granule	0.0387	1584	1	0.01	0.4792	0	0	0	0	1	100	0	Without halo
KO	KO_cell_2	K46_3_KO_J6_029.tif	granule	0.3391	1172	2	0.0075	0.3164	0.5	1	0	1	1	266667	1	Half a halo
KO	KO_cell_2	K46_3_KO_J6_029.tif	granule	1783	0.0366	1	0.0088	0.426	1	0	0	0	1	113636	2	Clear halo
KO	KO_cell_2	K46_3_KO_J6_029.tif	granule	0.2829	0.4803	0	0.0097	0.4739	0	0	0	0	0	0	0	Without halo
KO	KO_cell_2	K46_3_KO_J6_029.tif	granule	1869	0.3864	2	0.0112	0.4792	1	0	0	0	2	178571	2	Clear halo
KO	KO_cell_2	K46_3_KO_J6_029.tif	granule	0.3757	1327	0	0.0105	0.5485	1	0	0	0	0	0	2	Clear halo
KO	KO_cell_2	K46_3_KO_J6_029.tif	cytosol	1044	0.7972	2	2614	52.27	NA	0	0	0	2	0.765	NA	NA
KO	KO_cell_2	K46_3_KO_J6_029.tif	granule	1181	1555	2	0.0107	0.4792	0.5	0	0	0	2	186916	1	Half a halo
KO	KO_cell_2	K46_3_KO_J6_029.tif	granule	0.2342	1586	2	0.0135	0.5911	1	2	0	2	0	148148	2	Clear halo
KO	KO_cell_2	K46_3_KO_J6_029.tif	granule	1068	0.9444	1	0.0089	0.3619	1	0	0	0	1	112.36	2	Clear halo
KO	KO_cell_2	K46_3_KO_J6_029.tif	granule	1438	0.8037	3	0.0175	0.484	0.5	1	0	1	2	171429	1	Half a halo
KO	KO_cell_2	K46_3_KO_J6_029.tif	granule	0.9546	1147	7	0.0124	0.4036	1	2	2	4	3	564516	2	Clear halo
KO	KO_cell_2	K46_3_KO_J6_029.tif	granule	1681	1231	2	0.017	0.4723	0.5	2	0	2	0	117647	1	Half a halo
KO	KO_cell_2	K46_3_KO_J6_029.tif	granule	2009	1576	0	0.014	0.5431	1	0	0	0	0	0	2	Clear halo
KO	KO_cell_2	K46_3_KO_J6_029.tif	granule	0.769	1139	8	0.0124	0.4144	1	0	4	4	4	645161	2	Clear halo
KO	KO_cell_2	K46_3_KO_J6_029.tif	granule	0.7529	0.3999	0	0.0086	0.3327	0	0	0	0	0	0	0	Without halo
KO	KO_cell_2	K46_3_KO_J6_029.tif	granule	0.5428	1006	4	0.015	0.5644	0.5	1	3	4	0	266667	1	Half a halo
KO	KO_cell_2	K46_3_KO_J6_029.tif	granule	1371	0.227	0	0.0124	0.5218	0	0	0	0	0	0	0	Without halo
KO	KO_cell_2	K46_3_KO_J6_029.tif	granule	0.7197	0.7434	0	0.0058	0.2777	1	0	0	0	0	0	2	Clear halo
KO	KO_cell_2	K46_3_KO_J6_029.tif	granule	2121	0.8597	7	0.0095	0.352	0.5	0	7	7	0	736842	1	Half a halo
KO	KO_cell_2	K46_3_KO_J6_029.tif	granule	1128	0.4767	2	0.0101	0.3643	1	2	0	2	0	198.02	2	Clear halo
KO	KO_cell_2	K46_3_KO_J6_029.tif	granule	1047	0.1745	5	0.0091	0.347	1	0	2	2	3	549451	2	Clear halo
KO	KO_cell_2	K46_3_KO_J6_029.tif	granule	1006	0.8165	0	0.015	0.4459	1	0	0	0	0	0	2	Clear halo
KO	KO_cell_2	K46_3_KO_J6_029.tif	granule	2109	1112	1	0.0155	0.5804	0	0	0	0	1	64516	0	Without halo
KO	KO_cell_2	K46_3_KO_J6_029.tif	granule	1014	0.6074	1	0.0085	0.3339	1	1	0	1	0	117647	2	Clear halo
KO	KO_cell_2	K46_3_KO_J6_029.tif	granule	1837	0.1915	1	0.0122	0.5378	0	0	0	0	1	81967	0	Without halo
KO	KO_cell_2	K46_3_KO_J6_029.tif	granule	1322	0.7668	0	0.0037	0.2213	1	0	0	0	0	0	2	Clear halo
KO	KO_cell_2	K46_3_KO_J6_029.tif	granule	1936	0.5847	2	0.0103	0.3689	0	0	0	0	2	194175	0	Without halo
KO	KO_cell_2	K46_3_KO_J6_029.tif	granule	0.3105	0.6502	1	0.0059	0.2799	1	0	0	0	1	169492	2	Clear halo
KO	KO_cell_2	K46_3_KO_J6_029.tif	granule	1712	0.7818	2	0.0078	0.41	0.5	0	0	0	2	256.41	1	Half a halo
KO	KO_cell_2	K46_3_KO_J6_029.tif	granule	0.6458	0.5817	4	0.0131	0.4145	1	3	0	3	1	305344	2	Clear halo
KO	KO_cell_2	K46_3_KO_J6_029.tif	granule	0.793	1421	1	0.0118	0.5112	1	0	0	0	1	84746	2	Clear halo
KO	KO_cell_2	K46_3_KO_J6_029.tif	granule	1979	0.3273	3	0.0077	0.5644	0.5	0	0	0	3	389.61	1	Half a halo
KO	KO_cell_2	K46_3_KO_J6_029.tif	granule	0.4751	0.7031	0	0.0106	0.5378	1	0	0	0	0	0	2	Clear halo
KO	KO_cell_2	K46_3_KO_J6_029.tif	granule	1376	0.9671	1	0.0148	0.5644	1	0	1	1	0	67568	2	Clear halo
KO	KO_cell_2	K46_3_KO_J6_029.tif	granule	1729	0.5014	3	0.0082	0.3253	0	0	0	0	3	365854	0	Without halo
KO	KO_cell_2	K46_3_KO_J6_029.tif	granule	1587	1018	2	0.0142	0.4338	0.5	0	0	0	2	140845	1	Half a halo
KO	KO_cell_2	K46_3_KO_J6_029.tif	granule	1988-01-01	1437	3	0.0207	0.6869	1	2	0	2	1	144928	2	Clear halo
KO	KO_cell_2	K46_3_KO_J6_029.tif	granule	2017	0.6808	1	0.0107	0.4899	0	0	0	0	1	93458	0	Without halo
KO	KO_cell_2	K46_3_KO_J6_029.tif	granule	1816	2024-01-01	4	0.0211	0.5279	0.5	1	0	1	3	189573	1	Half a halo
KO	KO_cell_2	K46_3_KO_J6_029.tif	granule	1314	0.0901	4	0.0099	0.3608	1	0	3	3	1	404.04	2	Clear halo
KO	KO_cell_2	K46_3_KO_J6_029.tif	granule	1934	1195	1	0.0146	0.6124	1	1	0	1	0	68493	2	Clear halo
KO	KO_cell_2	K46_3_KO_J6_029.tif	granule	1655	0.1032	3	0.0069	0.3015	1	2	0	2	1	434783	2	Clear halo
KO	KO_cell_2	K46_3_KO_J6_029.tif	granule	1219	1393	1	0.0107	0.4579	1	1	0	1	0	93458	2	Clear halo
KO	KO_cell_2	K46_3_KO_J6_029.tif	granule	0.6067	1376	1	0.0079	0.32	1	1	0	1	0	126582	2	Clear halo
KO	KO_cell_3	K46_3_KO_J6_041.tif	granule	0.9053	1033	7	0.0559	0.8519	1	0	0	0	7	125224	2	Clear halo
KO	KO_cell_3	K46_3_KO_J6_041.tif	granule	0.8328	0.2289	78	0.1079	1194	0.5	8	0	8	70	722892	1	Half a halo
KO	KO_cell_3	K46_3_KO_J6_041.tif	granule	0.4989	0.2514	13	0.0389	0.7104	0.5	0	0	0	13	334.19	1	Half a halo
KO	KO_cell_3	K46_3_KO_J6_041.tif	granule	1958	1359	2	0.0224	0.7242	0	0	0	0	2	89286	0	Without halo
KO	KO_cell_3	K46_3_KO_J6_041.tif	granule	1417	0.7595	17	0.0414	0.9585	0.5	0	0	0	17	410628	1	Half a halo
KO	KO_cell_3	K46_3_KO_J6_041.tif	granule	1427	1302	43	0.0597	1257	0.5	0	0	0	43	720268	1	Half a halo
KO	KO_cell_3	K46_3_KO_J6_041.tif	granule	0.3578	1112	0	0.0184	0.6816	0	0	0	0	0	0	0	Without halo
KO	KO_cell_3	K46_3_KO_J6_041.tif	granule	1385	0.4418	17	0.0152	0.6869	0	0	0	0	17	1118421	0	Without halo
KO	KO_cell_3	K46_3_KO_J6_041.tif	granule	1389	0.16	19	0.0291	1017	0	0	0	0	19	652921	0	Without halo
KO	KO_cell_3	K46_3_KO_J6_041.tif	granule	1695	1026	0	0.0209	0.7402	1	0	0	0	0	0	2	Clear halo
KO	KO_cell_3	K46_3_KO_J6_041.tif	granule	0.8911	0.6199	0	0.0224	0.6869	1	0	0	0	0	0	2	Clear halo
KO	KO_cell_3	K46_3_KO_J6_041.tif	granule	0.435	0.5136	0	0.015	0.5804	0.5	0	0	0	0	0	1	Half a halo
KO	KO_cell_3	K46_3_KO_J6_041.tif	granule	1133	0.7928	12	0.0349	0.9745	0.5	4	0	4	8	343.84	1	Half a halo
KO	KO_cell_3	K46_3_KO_J6_041.tif	granule	0.2709	1393	30	0.0428	0.9478	0.5	0	0	0	30	700935	1	Half a halo
KO	KO_cell_3	K46_3_KO_J6_041.tif	granule	1151	0.0727	17	0.0237	0.5704	0	0	0	0	17	717.3	0	Without halo
KO	KO_cell_3	K46_3_KO_J6_041.tif	granule	0.5372	2023-01-01	4	0.0234	0.7029	1	1	2	3	1	170.94	2	Clear halo
KO	KO_cell_3	K46_3_KO_J6_041.tif	granule	0.7857	1572	1	0.0268	0.7189	1	0	0	0	1	37313	2	Clear halo
KO	KO_cell_3	K46_3_KO_J6_041.tif	granule	1195	1366	0	0.0154	0.5644	0.5	0	0	0	0	0	1	Half a halo
KO	KO_cell_3	K46_3_KO_J6_041.tif	granule	0.3442	0.2947	2	0.0155	0.456	0.5	0	0	0	2	129032	1	Half a halo
KO	KO_cell_3	K46_3_KO_J6_041.tif	cytosol	1131	0.814	23	2838	36.52	NA	0	0	0	23	8104	NA	NA
KO	KO_cell_3	K46_3_KO_J6_041.tif	granule	0.7464	1265	17	0.0281	0.8946	0.5	6	0	6	11	604982	1	Half a halo
KO	KO_cell_3	K46_3_KO_J6_041.tif	granule	0.133	0.7147	39	0.0457	1124	0.5	0	0	0	39	853392	1	Half a halo
KO	KO_cell_3	K46_3_KO_J6_042.tif	granule	2063	0.3374	0	0.0201	0.5077	1	0	0	0	0	0	2	Clear halo
KO	KO_cell_3	K46_3_KO_J6_042.tif	granule	0.8301	1499	21	0.0483	0.8185	0.5	1	0	1	20	434783	1	Half a halo
KO	KO_cell_3	K46_3_KO_J6_042.tif	granule	0.6006	0.9322	72	0.0696	0.9482	0.5	3	0	3	69	1034483	1	Half a halo
KO	KO_cell_3	K46_3_KO_J6_042.tif	granule	1404	1338	1	0.0114	0.3995	1	0	0	0	1	87719	2	Clear halo
KO	KO_cell_3	K46_3_KO_J6_042.tif	granule	0.2993	0.8708	53	0.0656	0.9267	0.5	4	0	4	49	807927	1	Half a halo
KO	KO_cell_3	K46_3_KO_J6_042.tif	granule	1404	0.984	0	0.0131	0.4155	1	0	0	0	0	0	2	Clear halo
KO	KO_cell_3	K46_3_KO_J6_042.tif	granule	1503	2029-01-01	2	0.0117	0.4005	1	1	0	1	1	170.94	2	Clear halo
KO	KO_cell_3	K46_3_KO_J6_042.tif	granule	0.8385	1171	9	0.0294	0.6297	0.5	3	0	3	6	306122	1	Half a halo
KO	KO_cell_3	K46_3_KO_J6_042.tif	granule	1635	1251	0	0.0158	0.464	1	0	0	0	0	0	2	Clear halo
KO	KO_cell_3	K46_3_KO_J6_043.tif	granule	0.2595	0.2352	2	0.0106	0.377	1	2	0	2	0	188679	2	Clear halo
KO	KO_cell_3	K46_3_KO_J6_043.tif	granule	1125	0.978	1	0.0207	0.6496	0.5	1	0	1	0	48309	1	Half a halo
KO	KO_cell_3	K46_3_KO_J6_043.tif	granule	2101	0.3369	3	0.0132	0.4439	0.5	2	0	2	1	227273	1	Half a halo
KO	KO_cell_3	K46_3_KO_J6_043.tif	granule	0.6838	0.9998	0	0.0133	0.5325	0.5	0	0	0	0	0	1	Half a halo
KO	KO_cell_3	K46_3_KO_J6_043.tif	granule	1687	1154	1	0.0164	0.7295	0.5	0	0	0	1	60976	1	Half a halo
KO	KO_cell_3	K46_3_KO_J6_043.tif	granule	1039	0.5396	1	0.0119	0.4899	1	0	0	0	1	84034	2	Clear halo
KO	KO_cell_3	K46_3_KO_J6_043.tif	granule	0.5137	0.7336	48	0.0582	0.8769	0.5	0	0	0	48	824742	1	Half a halo
KO	KO_cell_3	K46_3_KO_J6_043.tif	granule	1239	1489	8	0.0334	0.672	0.5	4	0	4	4	239521	1	Half a halo
KO	KO_cell_3	K46_3_KO_J6_043.tif	granule	1739	0.2213	0	0.0138	0.5431	0	0	0	0	0	0	0	Without halo
KO	KO_cell_3	K46_3_KO_J6_043.tif	granule	2113	1155	0	0.0193	0.6496	0.5	0	0	0	0	0	1	Half a halo
KO	KO_cell_3	K46_3_KO_J6_043.tif	granule	1401	0.9933	7	0.0331	0.8573	1	2	2	4	3	211.48	2	Clear halo
KO	KO_cell_3	K46_3_KO_J6_043.tif	granule	1967-01-01	0.9167	2	0.0166	0.5911	1	2	0	2	0	120482	2	Clear halo
KO	KO_cell_3	K46_3_KO_J6_043.tif	granule	0.7768	0.0747	6	0.0228	0.6603	0.5	2	0	2	4	263158	1	Half a halo
KO	KO_cell_3	K46_3_KO_J6_043.tif	cytosol	1068	0.8263	15	2887	35.01	NA	0	0	0	15	5196	NA	NA
KO	KO_cell_3	K46_3_KO_J6_043.tif	granule	1885	0.7561	39	0.0471	1177	0.5	0	0	0	39	828025	1	Half a halo
KO	KO_cell_3	K46_3_KO_J6_043.tif	granule	2024-03-02	1433	29	0.0434	0.9478	0.5	0	0	0	29	668203	1	Half a halo
KO	KO_cell_3	K46_3_KO_J6_043.tif	granule	1089	1233	4	0.0113	0.3903	0.5	1	1	2	2	353982	1	Half a halo
KO	KO_cell_3	K46_3_KO_J6_043.tif	granule	1389	0.175	4	0.013	0.4139	1	1	1	2	2	307692	2	Clear halo
KO	KO_cell_3	K46_3_KO_J6_043.tif	granule	0.3706	0.4812	1	0.0151	0.5698	1	0	0	0	1	66225	2	Clear halo
KO	KO_cell_3	K46_3_KO_J6_043.tif	granule	1017	0.1688	1	0.0102	0.3637	0.5	0	0	0	1	98039	1	Half a halo
KO	KO_cell_3	K46_3_KO_J6_043.tif	granule	1552	0.3487	0	0.0163	0.607	0.5	0	0	0	0	0	1	Half a halo
KO	KO_cell_3	K46_3_KO_J6_043.tif	granule	1195	0.2301	50	0.0566	0.8684	0.5	9	0	9	41	883392	1	Half a halo
KO	KO_cell_3	K46_3_KO_J6_043.tif	granule	1593	0.5864	4	0.0301	0.8094	1	2	0	2	2	132.89	2	Clear halo
KO	KO_cell_3	K46_3_KO_J6_043.tif	granule	0.2283	0.4965	1	0.0095	0.4473	0	0	0	0	1	105263	0	Without halo
KO	KO_cell_3	K46_3_KO_J6_043.tif	granule	0.5934	0.4808	7	0.0245	0.7135	0.5	2	2	4	3	285714	1	Half a halo
KO	KO_cell_3	K46_3_KO_J6_043.tif	granule	0.9145	1502	2	0.0162	0.4624	0	0	1	1	1	123457	0	Without halo
KO	KO_cell_3	K46_3_KO_J6_043.tif	granule	1296	1252	6	0.021	0.6869	0.5	0	0	0	6	285714	1	Half a halo
KO	KO_cell_3	K46_3_KO_J6_047.tif	granule	0.2165	1535	15	0.01	0.6816	0	0	0	0	15	1500	0	Without halo
KO	KO_cell_3	K46_3_KO_J6_047.tif	granule	0.5085	0.9681	1	0.0068	0.3106	1	0	0	0	1	147059	2	Clear halo
KO	KO_cell_3	K46_3_KO_J6_047.tif	granule	1729	0.7097	0	0.009	0.442	1	0	0	0	0	0	2	Clear halo
KO	KO_cell_3	K46_3_KO_J6_047.tif	granule	2024-09-01	2027-01-01	10	0.0157	0.5804	1	1	4	5	5	636943	2	Clear halo
KO	KO_cell_3	K46_3_KO_J6_047.tif	granule	0.0735	0.8476	9	0.0134	0.4234	0.5	2	1	3	6	671642	1	Half a halo
KO	KO_cell_3	K46_3_KO_J6_047.tif	granule	2012	1456	1	0.0127	0.5272	1	1	0	1	0	78.74	2	Clear halo
KO	KO_cell_3	K46_3_KO_J6_047.tif	granule	0.5114	0.6954	0	0.0133	0.5272	1	0	0	0	0	0	2	Clear halo
KO	KO_cell_3	K46_3_KO_J6_047.tif	granule	1663	1957-01-01	1	0.0182	0.6177	1	0	0	0	1	54945	2	Clear halo
KO	KO_cell_3	K46_3_KO_J6_047.tif	granule	0.0822	2024-09-01	20	0.0215	0.7508	0.5	0	0	0	20	930233	1	Half a halo
KO	KO_cell_3	K46_3_KO_J6_047.tif	granule	0.6823	0.8991	1	0.0095	0.3585	1	0	0	0	1	105263	2	Clear halo
KO	KO_cell_3	K46_3_KO_J6_047.tif	granule	0.0543	1246	19	0.0158	0.4637	0.5	0	0	0	19	1202532	1	Half a halo
KO	KO_cell_3	K46_3_KO_J6_047.tif	granule	1002	0.2137	0	0.0153	0.5644	1	0	0	0	0	0	2	Clear halo
KO	KO_cell_3	K46_3_KO_J6_047.tif	granule	0.5849	0.9271	2	0.0067	0.3005	1	0	0	0	2	298507	2	Clear halo
KO	KO_cell_3	K46_3_KO_J6_047.tif	granule	0.2227	1319	18	0.0179	0.7774	0.5	0	0	0	18	1005587	1	Half a halo
KO	KO_cell_3	K46_3_KO_J6_047.tif	cytosol	1095	0.8136	19	3276	26.32	NA	0	0	0	19	2024-08-05	NA	NA
KO	KO_cell_3	K46_3_KO_J6_047.tif	granule	1144	0.9408	7	0.0215	0.6603	1	0	4	4	3	325581	2	Clear halo
KO	KO_cell_3	K46_3_KO_J6_047.tif	granule	1522	0.4598	3	0.0136	0.5378	1	0	1	1	2	220588	2	Clear halo
KO	KO_cell_3	K46_3_KO_J6_047.tif	granule	0.1727	0.7997	0	0.0076	0.3168	0.5	0	0	0	0	0	1	Half a halo
KO	KO_cell_3	K46_3_KO_J6_047.tif	granule	1548	0.2692	3	0.0156	0.5591	1	0	3	3	0	192308	2	Clear halo
KO	KO_cell_3	K46_3_KO_J6_048.tif	granule	2073	0.0647	4	0.0147	0.5538	0.5	0	0	0	4	272109	1	Half a halo
KO	KO_cell_3	K46_3_KO_J6_048.tif	granule	1533	1348	5	0.0111	0.3786	0.5	3	0	3	2	450.45	1	Half a halo
KO	KO_cell_3	K46_3_KO_J6_048.tif	granule	1044	1051	1	0.0071	0.3887	0.5	0	0	0	1	140845	1	Half a halo
KO	KO_cell_3	K46_3_KO_J6_048.tif	granule	0.4591	0.4416	0	0.0074	0.4047	0	0	0	0	0	0	0	Without halo
KO	KO_cell_3	K46_3_KO_J6_048.tif	granule	0.8876	0.9836	3	0.012	0.623	0.5	2	0	2	1	250	1	Half a halo
KO	KO_cell_3	K46_3_KO_J6_048.tif	granule	1992	0.3264	3	0.0125	0.5165	1	1	0	1	2	240	2	Clear halo
KO	KO_cell_3	K46_3_KO_J6_048.tif	granule	1482	0.5862	9	0.0134	0.5804	1	4	1	5	4	671642	2	Clear halo
KO	KO_cell_3	K46_3_KO_J6_048.tif	granule	1457	1952-01-01	1	0.0094	0.4366	1	0	0	0	1	106383	2	Clear halo
KO	KO_cell_3	K46_3_KO_J6_048.tif	granule	0.3466	0.31	0	0.0045	0.245	1	0	0	0	0	0	2	Clear halo
KO	KO_cell_3	K46_3_KO_J6_048.tif	granule	0.5926	0.6649	1	0.0073	0.3098	1	0	0	0	1	136986	2	Clear halo
KO	KO_cell_3	K46_3_KO_J6_048.tif	granule	1943-01-01	0.7453	1	0.0079	0.3994	1	1	0	1	0	126582	2	Clear halo
KO	KO_cell_3	K46_3_KO_J6_048.tif	granule	0.6468	0.4444	4	0.0199	0.5181	0.5	3	0	3	1	201005	1	Half a halo
KO	KO_cell_3	K46_3_KO_J6_048.tif	granule	1064	0.8025	1	0.0122	0.5005	1	0	0	0	1	81967	2	Clear halo
KO	KO_cell_3	K46_3_KO_J6_048.tif	cytosol	1092	0.8318	10	3223	28.87	NA	0	0	0	10	3103	NA	NA
KO	KO_cell_3	K46_3_KO_J6_048.tif	granule	1679	0.2616	2	0.014	0.5804	1	0	0	0	2	142857	2	Clear halo
KO	KO_cell_3	K46_3_KO_J6_048.tif	granule	0.7798	0.5483	3	0.0157	0.5698	0.5	0	2	2	1	191083	1	Half a halo
KO	KO_cell_3	K46_3_KO_J6_048.tif	granule	1831	0.9877	19	0.0251	0.7402	1	3	1	4	15	756972	2	Clear halo
KO	KO_cell_3	K46_3_KO_J6_048.tif	granule	0.3342	0.0908	0	0.0099	0.3559	0.5	0	0	0	0	0	1	Half a halo
KO	KO_cell_3	K46_3_KO_J6_048.tif	granule	1544	0.95	2	0.0124	0.5005	1	0	1	1	1	161.29	2	Clear halo
KO	KO_cell_3	K46_3_KO_J6_048.tif	granule	0.2582	0.2752	0	0.0073	0.3994	0	0	0	0	0	0	0	Without halo
KO	KO_cell_3	K46_3_KO_J6_048.tif	granule	1111	1173	3	0.0113	0.4899	1	0	0	0	3	265487	2	Clear halo
KO	KO_cell_3	K46_3_KO_J6_048.tif	granule	1027	0.1474	12	0.0346	0.6768	1	5	1	6	6	346821	2	Clear halo
KO	KO_cell_3	K46_3_KO_J6_051.tif	cytosol	2024-08-01	0.8252	27	3309	28.71	NA	0	0	0	27	2016-08-01	NA	NA
KO	KO_cell_3	K46_3_KO_J6_051.tif	granule	1371	0.4091	2	0.0115	0.4952	1	1	0	1	1	173913	2	Clear halo
KO	KO_cell_3	K46_3_KO_J6_051.tif	granule	1023	0.5982	4	0.0076	0.4153	0.5	1	3	4	0	526316	1	Half a halo
KO	KO_cell_3	K46_3_KO_J6_051.tif	granule	1708	0.1714	4	0.0173	0.6177	1	2	0	2	2	231214	2	Clear halo
KO	KO_cell_3	K46_3_KO_J6_051.tif	granule	1438	0.1971	3	0.0142	0.5591	0.5	1	0	1	2	211268	1	Half a halo
KO	KO_cell_3	K46_3_KO_J6_051.tif	granule	0.567	1401	0	0.0121	0.5165	0	0	0	0	0	0	0	Without halo
KO	KO_cell_3	K46_3_KO_J6_051.tif	granule	1624	1938-01-01	0	0.006	0.3834	0	0	0	0	0	0	0	Without halo
KO	KO_cell_3	K46_3_KO_J6_051.tif	granule	1981	1229	3	0.0084	0.4153	1	0	1	1	2	357143	2	Clear halo
KO	KO_cell_3	K46_3_KO_J6_051.tif	granule	2132	1308	5	0.018	0.4884	1	1	0	1	4	277778	2	Clear halo
KO	KO_cell_3	K46_3_KO_J6_051.tif	granule	0.8554	0.7144	5	0.0098	0.4526	0.5	0	0	0	5	510204	1	Half a halo
KO	KO_cell_3	K46_3_KO_J6_051.tif	granule	1205	0.2645	0	0.0126	0.5059	1	0	0	0	0	0	2	Clear halo
KO	KO_cell_3	K46_3_KO_J6_051.tif	granule	2045	0.9953	1	0.0104	0.4686	0.5	1	0	1	0	96154	1	Half a halo
KO	KO_cell_3	K46_3_KO_J6_051.tif	granule	1529	0.3931	7	0.012	0.4952	0.5	1	0	1	6	583333	1	Half a halo
KO	KO_cell_3	K46_3_KO_J6_051.tif	granule	1341	1443	0	0.0058	0.3727	0.5	0	0	0	0	0	1	Half a halo
KO	KO_cell_3	K46_3_KO_J6_051.tif	granule	1851	1331	0	0.0075	0.3887	0	0	0	0	0	0	0	Without halo
KO	KO_cell_3	K46_3_KO_J6_051.tif	granule	1061	0.7941	0	0.0135	0.5538	1	0	0	0	0	0	2	Clear halo
KO	KO_cell_3	K46_3_KO_J6_051.tif	granule	0.8952	0.4878	0	0.0071	0.3887	0	0	0	0	0	0	0	Without halo
KO	KO_cell_3	K46_3_KO_J6_051.tif	granule	1221	0.5296	3	0.0109	0.5591	0.5	0	0	0	3	275229	1	Half a halo
KO	KO_cell_3	K46_3_KO_J6_051.tif	granule	0.7899	2016-01-01	5	0.0098	0.3557	0	2	0	2	3	510204	0	Without halo
KO	KO_cell_4	K46_3_KO_J6_054.tif	granule	1527	0.8296	4	0.0311	0.836	1	0	0	0	4	128617	2	Clear halo
KO	KO_cell_4	K46_3_KO_J6_054.tif	granule	1208	0.8185	7	0.0424	0.9532	1	0	2	2	5	165094	2	Clear halo
KO	KO_cell_4	K46_3_KO_J6_054.tif	granule	1868	1347	4	0.0214	0.6922	1	2	0	2	2	186916	2	Clear halo
KO	KO_cell_4	K46_3_KO_J6_054.tif	granule	0.5052	1351	19	0.0298	0.8307	1	3	1	4	15	637584	2	Clear halo
KO	KO_cell_4	K46_3_KO_J6_054.tif	granule	0.2132	0.6196	29	0.0541	1555	1	0	0	0	29	536044	2	Clear halo
KO	KO_cell_4	K46_3_KO_J6_054.tif	granule	0.7455	1562	0	0.0213	0.6656	1	0	0	0	0	0	2	Clear halo
KO	KO_cell_4	K46_3_KO_J6_054.tif	granule	0.2853	1383	21	0.0216	0.6816	0	0	0	0	21	972222	0	Without halo
KO	KO_cell_4	K46_3_KO_J6_054.tif	granule	2015-02-01	0.0358	1	0.0063	0.3461	1	1	0	1	0	158.73	2	Clear halo
KO	KO_cell_4	K46_3_KO_J6_054.tif	granule	1816	0.2016	88	0.1125	1223	0	3	0	3	85	782222	0	Without halo
KO	KO_cell_4	K46_3_KO_J6_054.tif	granule	1241	1265	37	0.052	0.841	0	0	0	0	37	711538	0	Without halo
KO	KO_cell_4	K46_3_KO_J6_054.tif	granule	0.6114	0.6007	0	0.0097	0.4633	0.5	0	0	0	0	0	1	Half a halo
KO	KO_cell_4	K46_3_KO_J6_054.tif	granule	0.6931	0.375	7	0.0348	0.6815	0.5	0	0	0	7	201149	1	Half a halo
KO	KO_cell_4	K46_3_KO_J6_054.tif	granule	0.5018	0.4482	25	0.0278	0.8147	1	0	0	0	25	899281	2	Clear halo
KO	KO_cell_4	K46_3_KO_J6_054.tif	granule	0.3791	0.8122	3	0.0321	0.82	1	0	3	3	0	93458	2	Clear halo
KO	KO_cell_4	K46_3_KO_J6_054.tif	cytosol	1124	0.8104	59	2028-03-01	2024-05-17	NA	0	0	0	59	17988	NA	NA
KO	KO_cell_4	K46_3_KO_J6_057.tif	cytosol	1094	0.8335	30	3388	17.43	NA	0	0	0	30	8855	NA	NA
KO	KO_cell_4	K46_3_KO_J6_057.tif	granule	1202	0.5042	4	0.0198	0.6496	1	0	1	1	3	202.02	2	Clear halo
KO	KO_cell_4	K46_3_KO_J6_057.tif	granule	2024-04-02	0.9914	3	0.0213	0.655	1	2	0	2	1	140845	2	Clear halo
KO	KO_cell_4	K46_3_KO_J6_057.tif	granule	1618	1123	26	0.0316	0.6378	1	1	0	1	25	822785	2	Clear halo
KO	KO_cell_4	K46_3_KO_J6_057.tif	granule	1009	0.1088	8	0.0316	0.8094	1	0	0	0	8	253165	2	Clear halo
KO	KO_cell_4	K46_3_KO_J6_057.tif	granule	1	0.9484	2	0.0236	0.7029	1	2	0	2	0	84746	2	Clear halo
KO	KO_cell_4	K46_3_KO_J6_057.tif	granule	0.5112	0.178	2	0.016	0.5964	1	1	0	1	1	125	2	Clear halo
KO	KO_cell_4	K46_3_KO_J6_057.tif	granule	1587	0.6166	20	0.0218	0.7135	1	5	2	7	13	917431	2	Clear halo
KO	KO_cell_4	K46_3_KO_J6_057.tif	granule	1251	0.8979	21	0.0369	0.6999	0	0	0	0	21	569106	0	Without halo
KO	KO_cell_4	K46_3_KO_J6_057.tif	granule	1617	0.8521	20	0.0324	0.6529	0	0	0	0	20	617284	0	Without halo
KO	KO_cell_4	K46_3_KO_J6_070.tif	cytosol	1088	0.8095	46	3211	27.92	NA	0	0	0	46	14326	NA	NA
KO	KO_cell_4	K46_3_KO_J6_070.tif	granule	1927	1405	3	0.0156	0.6869	1	1	0	1	2	192308	2	Clear halo
KO	KO_cell_4	K46_3_KO_J6_070.tif	granule	0.816	0.1155	2	0.0145	0.5751	1	2	0	2	0	137931	2	Clear halo
KO	KO_cell_4	K46_3_KO_J6_070.tif	granule	2001	1016	9	0.0115	0.3873	1	6	1	7	2	782609	2	Clear halo
KO	KO_cell_4	K46_3_KO_J6_070.tif	granule	0.6753	0.3225	2	0.0241	0.5749	0	0	0	0	2	82988	0	Without halo
KO	KO_cell_4	K46_3_KO_J6_070.tif	granule	0.8908	0.2971	0	0.0084	0.4153	1	0	0	0	0	0	2	Clear halo
KO	KO_cell_4	K46_3_KO_J6_070.tif	granule	1088	0.9143	2	0.0083	0.3304	1	0	0	0	2	240964	2	Clear halo
KO	KO_cell_4	K46_3_KO_J6_070.tif	granule	0.9237	0.9509	1	0.0083	0.3301	1	0	0	0	1	120482	2	Clear halo
KO	KO_cell_4	K46_3_KO_J6_070.tif	granule	0.1847	0.3665	0	0.0148	0.6124	0	0	0	0	0	0	0	Without halo
KO	KO_cell_4	K46_3_KO_J6_070.tif	granule	0.772	1238	30	0.0243	0.7189	0.5	2	2	4	26	1234568	1	Half a halo
KO	KO_cell_4	K46_3_KO_J6_070.tif	granule	0.5086	0.2841	5	0.0124	0.5059	1	0	1	1	4	403226	2	Clear halo
KO	KO_cell_4	K46_3_KO_J6_070.tif	granule	1793	1026	2	0.0097	0.3555	1	1	0	1	1	206186	2	Clear halo
KO	KO_cell_4	K46_3_KO_J6_070.tif	granule	2024-01-01	1198	3	0.0184	0.6017	1	1	1	2	1	163043	2	Clear halo
KO	KO_cell_4	K46_3_KO_J6_070.tif	granule	2093	1221	2	0.0083	0.4153	1	2	0	2	0	240964	2	Clear halo
KO	KO_cell_4	K46_3_KO_J6_070.tif	granule	0.1572	1049	55	0.0315	0.8733	0.5	0	0	0	55	1746032	1	Half a halo
KO	KO_cell_4	K46_3_KO_J6_067.tif	granule	0.6605	0.6175	4	0.0167	0.5964	1	2	0	2	2	239521	2	Clear halo
KO	KO_cell_4	K46_3_KO_J6_067.tif	granule	1177	0.5504	2	0.0115	0.4792	1	0	0	0	2	173913	2	Clear halo
KO	KO_cell_4	K46_3_KO_J6_067.tif	granule	0.6515	1454	2	0.0099	0.4473	1	1	0	1	1	202.02	2	Clear halo
KO	KO_cell_4	K46_3_KO_J6_067.tif	cytosol	1093	0.8313	26	2986	38.77	NA	0	0	0	26	8707	NA	NA
KO	KO_cell_4	K46_3_KO_J6_067.tif	granule	0.9786	1063	0	0.0095	0.3499	1	0	0	0	0	0	2	Clear halo
KO	KO_cell_4	K46_3_KO_J6_067.tif	granule	1909	0.6985	0	0.0082	0.3346	1	0	0	0	0	0	2	Clear halo
KO	KO_cell_4	K46_3_KO_J6_067.tif	granule	0.191	0.9246	8	0.0228	0.6922	1	0	0	0	8	350877	2	Clear halo
KO	KO_cell_4	K46_3_KO_J6_067.tif	granule	0.7311	0.3464	2	0.0121	0.5112	0.5	0	0	0	2	165289	1	Half a halo
KO	KO_cell_4	K46_3_KO_J6_067.tif	granule	0.3287	0.7108	1	0.0086	0.4526	1	0	0	0	1	116279	2	Clear halo
KO	KO_cell_4	K46_3_KO_J6_067.tif	granule	2012	0.588	0	0.0069	0.3834	0	0	0	0	0	0	0	Without halo
KO	KO_cell_4	K46_3_KO_J6_067.tif	granule	2084	0.4162	5	0.0179	0.485	1	0	0	0	5	279.33	2	Clear halo
KO	KO_cell_4	K46_3_KO_J6_067.tif	granule	0.6574	1182	6	0.024	0.5648	1	3	0	3	3	250	2	Clear halo
KO	KO_cell_4	K46_3_KO_J6_067.tif	granule	1991-01-01	0.08	7	0.0118	0.3923	1	3	3	6	1	593.22	2	Clear halo
KO	KO_cell_4	K46_3_KO_J6_067.tif	granule	1699	0.9608	6	0.0143	0.5431	1	3	2	5	1	419.58	2	Clear halo
KO	KO_cell_4	K46_3_KO_J6_067.tif	granule	0.9403	0.5755	4	0.0166	0.5751	1	1	0	1	3	240964	2	Clear halo
KO	KO_cell_4	K46_3_KO_J6_067.tif	granule	1342	0.6874	9	0.0226	0.6869	1	6	0	6	3	398.23	2	Clear halo
KO	KO_cell_4	K46_3_KO_J6_067.tif	granule	0.2863	1126	8	0.0167	0.5911	1	1	1	2	6	479042	2	Clear halo
KO	KO_cell_4	K46_3_KO_J6_067.tif	granule	0.769	0.8516	0	0.0054	0.3248	0	0	0	0	0	0	0	Without halo
KO	KO_cell_4	K46_3_KO_J6_067.tif	granule	0.8304	1307	4	0.0241	0.7135	1	1	0	1	3	165975	2	Clear halo
KO	KO_cell_4	K46_3_KO_J6_067.tif	granule	1568	0.4556	10	0.0215	0.655	1	3	3	6	4	465116	2	Clear halo
KO	KO_cell_4	K46_3_KO_J6_067.tif	granule	0.4617	1295	6	0.0237	0.6922	1	5	0	5	1	253165	2	Clear halo
KO	KO_cell_4	K46_3_KO_J6_067.tif	granule	0.166	1307	6	0.015	0.5804	1	0	0	0	6	400	2	Clear halo
KO	KO_cell_4	K46_3_KO_J6_067.tif	granule	1102	0.8919	7	0.0193	0.6283	1	0	4	4	3	362694	2	Clear halo
KO	KO_cell_4	K46_3_KO_J6_067.tif	granule	0.4538	0.6427	0	0.0083	0.4207	1	0	0	0	0	0	2	Clear halo
KO	KO_cell_4	K46_3_KO_J6_067.tif	granule	0.9326	0.3655	3	0.0089	0.442	1	1	2	3	0	337079	2	Clear halo
KO	KO_cell_4	K46_3_KO_J6_067.tif	granule	1615	0.099	5	0.0222	0.6976	1	1	0	1	4	225225	2	Clear halo
KO	KO_cell_4	K46_3_KO_J6_067.tif	granule	1927	0.398	6	0.0167	0.4672	1	2	0	2	4	359281	2	Clear halo
KO	KO_cell_4	K46_3_KO_J6_067.tif	granule	2001	0.9191	1	0.0046	0.2473	1	1	0	1	0	217391	2	Clear halo
KO	KO_cell_4	K46_3_KO_J6_067.tif	granule	1032	1401	8	0.0195	0.6337	1	1	0	1	7	410256	2	Clear halo
KO	KO_cell_4	K46_3_KO_J6_067.tif	granule	0.6062	0.9821	35	0.022	0.6656	0.5	0	0	0	35	1590909	1	Half a halo
KO	KO_cell_4	K46_3_KO_J6_067.tif	granule	1024	0.1508	2	0.0136	0.5165	1	1	0	1	1	147059	2	Clear halo
KO	KO_cell_4	K46_3_KO_J6_062.tif	granule	1015	1244	2	0.0142	0.5431	1	0	0	0	2	140845	2	Clear halo
KO	KO_cell_4	K46_3_KO_J6_062.tif	granule	1511	0.0789	2	0.0083	0.3341	1	0	1	1	1	240964	2	Clear halo
KO	KO_cell_4	K46_3_KO_J6_062.tif	granule	0.3786	1405	5	0.0056	0.3674	0.5	3	1	4	1	892857	1	Half a halo
KO	KO_cell_4	K46_3_KO_J6_062.tif	granule	1261	1223	7	0.0166	0.6124	1	3	1	4	3	421687	2	Clear halo
KO	KO_cell_4	K46_3_KO_J6_062.tif	granule	1918	0.0587	9	0.011	0.5218	0.5	0	0	0	9	818182	1	Half a halo
KO	KO_cell_4	K46_3_KO_J6_062.tif	granule	2071	1185	0	0.0078	0.4207	0.5	0	0	0	0	0	1	Half a halo
KO	KO_cell_4	K46_3_KO_J6_062.tif	granule	1995-01-01	0.83	8	0.0182	0.6337	1	1	4	5	3	439.56	2	Clear halo
KO	KO_cell_4	K46_3_KO_J6_062.tif	granule	1732	0.0253	2	0.0072	0.4207	1	2	0	2	0	277778	2	Clear halo
KO	KO_cell_4	K46_3_KO_J6_062.tif	granule	1477	0.9826	5	0.014	0.5272	1	3	0	3	2	357143	2	Clear halo
KO	KO_cell_4	K46_3_KO_J6_062.tif	granule	0.8382	0.1868	3	0.0086	0.426	1	3	0	3	0	348837	2	Clear halo
KO	KO_cell_4	K46_3_KO_J6_062.tif	granule	1506	0.2594	3	0.0173	0.6017	1	2	1	3	0	173.41	2	Clear halo
KO	KO_cell_4	K46_3_KO_J6_062.tif	granule	1817	0.2889	3	0.0138	0.5538	1	1	0	1	2	217391	2	Clear halo
KO	KO_cell_4	K46_3_KO_J6_062.tif	granule	0.8254	1162	2	0.0134	0.4141	1	2	0	2	0	149254	2	Clear halo
KO	KO_cell_4	K46_3_KO_J6_062.tif	granule	2061	1471	8	0.0143	0.4327	1	4	2	6	2	559441	2	Clear halo
KO	KO_cell_4	K46_3_KO_J6_062.tif	granule	0.156	1471	5	0.018	0.7189	1	0	2	2	3	277778	2	Clear halo
KO	KO_cell_4	K46_3_KO_J6_062.tif	granule	0.163	1228	2	0.012	0.4899	1	0	1	1	1	166667	2	Clear halo
KO	KO_cell_4	K46_3_KO_J6_062.tif	granule	1749	1539	1	0.0119	0.5218	1	1	0	1	0	84034	2	Clear halo
KO	KO_cell_4	K46_3_KO_J6_062.tif	granule	2019	0.3653	8	0.0126	0.5272	1	4	0	4	4	634921	2	Clear halo
KO	KO_cell_4	K46_3_KO_J6_062.tif	granule	1301	0.925	3	0.0094	0.442	0.5	0	1	1	2	319149	1	Half a halo
KO	KO_cell_4	K46_3_KO_J6_062.tif	granule	1352	0.1717	5	0.0099	0.3622	1	0	0	0	5	505051	2	Clear halo
KO	KO_cell_4	K46_3_KO_J6_062.tif	granule	0.5017	1509	1	0.0164	0.6177	1	1	0	1	0	60976	2	Clear halo
KO	KO_cell_4	K46_3_KO_J6_062.tif	cytosol	2024-07-01	0.8021	8	3183	28.14	NA	0	0	0	8	2513	NA	NA
KO	KO_cell_4	K46_3_KO_J6_062.tif	granule	1684	1042	0	0.0103	0.4579	1	0	0	0	0	0	2	Clear halo
KO	KO_cell_4	K46_3_KO_J6_062.tif	granule	0.5471	0.6744	2	0.0114	0.4952	1	2	0	2	0	175439	2	Clear halo
KO	KO_cell_5	K46_3_KO_J6_076.tif	granule	0.7537	0.5433	0	0.0177	0.6337	0	0	0	0	0	0	0	Without halo
KO	KO_cell_5	K46_3_KO_J6_076.tif	granule	0.9458	0.3892	2	0.013	0.4111	0.5	0	0	0	2	153846	1	Half a halo
KO	KO_cell_5	K46_3_KO_J6_076.tif	granule	0.9504	1937-01-01	13	0.0495	1049	1	0	0	0	13	262626	2	Clear halo
KO	KO_cell_5	K46_3_KO_J6_076.tif	granule	0.1471	0.0495	1	0.0145	0.5538	0	0	0	0	1	68966	0	Without halo
KO	KO_cell_5	K46_3_KO_J6_076.tif	granule	1902	1476	5	0.0169	0.4714	1	2	2	4	1	295858	2	Clear halo
KO	KO_cell_5	K46_3_KO_J6_076.tif	granule	0.9607	0.3894	2	0.0207	0.7082	0.5	1	0	1	1	96618	1	Half a halo
KO	KO_cell_5	K46_3_KO_J6_076.tif	granule	2053	0.8327	1	0.021	0.6603	1	0	0	0	1	47619	2	Clear halo
KO	KO_cell_5	K46_3_KO_J6_076.tif	granule	0.3199	1421	7	0.0246	0.5681	1	1	1	2	5	284553	2	Clear halo
KO	KO_cell_5	K46_3_KO_J6_076.tif	granule	1584	1506	1	0.0213	0.5291	0.5	0	0	0	1	46948	1	Half a halo
KO	KO_cell_5	K46_3_KO_J6_076.tif	granule	1935-01-01	1335	24	0.0313	0.6423	1	0	0	0	24	766773	2	Clear halo
KO	KO_cell_5	K46_3_KO_J6_076.tif	granule	1071	0.9869	0	0.0215	0.7295	1	0	0	0	0	0	2	Clear halo
KO	KO_cell_5	K46_3_KO_J6_076.tif	granule	1498	0.6766	0	0.0085	0.3367	0.5	0	0	0	0	0	1	Half a halo
KO	KO_cell_5	K46_3_KO_J6_076.tif	granule	1957	1046	1	0.0057	0.2992	0.5	0	0	0	1	175439	1	Half a halo
KO	KO_cell_5	K46_3_KO_J6_076.tif	granule	1053	1591	3	0.0193	0.6443	0.5	0	1	1	2	155.44	1	Half a halo
KO	KO_cell_5	K46_3_KO_J6_076.tif	granule	0.5122	0.2245	4	0.0187	0.498	1	1	1	2	2	213904	2	Clear halo
KO	KO_cell_5	K46_3_KO_J6_076.tif	granule	0.0891	1244	2	0.0255	0.7295	1	0	1	1	1	78431	2	Clear halo
KO	KO_cell_5	K46_3_KO_J6_076.tif	granule	0.5415	1475	1	0.0087	0.3377	0.5	0	1	1	0	114943	1	Half a halo
KO	KO_cell_5	K46_3_KO_J6_076.tif	granule	1157	0.2173	1	0.0184	0.6177	1	0	0	0	1	54348	2	Clear halo
KO	KO_cell_5	K46_3_KO_J6_076.tif	granule	1458	0.4473	2	0.0176	0.623	0.5	1	0	1	1	113636	1	Half a halo
KO	KO_cell_5	K46_3_KO_J6_076.tif	cytosol	0.9951	0.8023	12	2419	52.68	NA	0	0	0	12	4961	NA	NA
KO	KO_cell_5	K46_3_KO_J6_076.tif	granule	1912	0.5857	0	0.025	0.7295	1	0	0	0	0	0	2	Clear halo
KO	KO_cell_5	K46_3_KO_J6_076.tif	granule	0.6334	1531	0	0.0136	0.4254	0	0	0	0	0	0	0	Without halo
KO	KO_cell_5	K46_3_KO_J6_076.tif	granule	1727	0.9858	2	0.0158	0.4582	1	0	0	0	2	126582	2	Clear halo
KO	KO_cell_5	K46_3_KO_J6_076.tif	granule	2056	1349	1	0.0289	0.6201	1	1	0	1	0	34602	2	Clear halo
KO	KO_cell_5	K46_3_KO_J6_076.tif	granule	2116	0.2111	1	0.0279	0.7508	1	0	0	0	1	35842	2	Clear halo
KO	KO_cell_5	K46_3_KO_J6_076.tif	granule	1255	0.023	2	0.006	0.394	1	0	0	0	2	333333	2	Clear halo
KO	KO_cell_5	K46_3_KO_J6_076.tif	granule	1513	1045	1	0.0131	0.4143	1	0	1	1	0	76336	2	Clear halo
KO	KO_cell_5	K46_3_KO_J6_076.tif	granule	1208	0.5199	2	0.0245	0.569	1	0	0	0	2	81633	2	Clear halo
KO	KO_cell_5	K46_3_KO_J6_076.tif	granule	1293	0.8519	3	0.0247	0.7029	1	0	1	1	2	121457	2	Clear halo
KO	KO_cell_5	K46_3_KO_J6_077.tif	granule	1556	1222	1	0.0116	0.4846	0.5	0	0	0	1	86207	1	Half a halo
KO	KO_cell_5	K46_3_KO_J6_077.tif	granule	1232	1406	14	0.0177	0.6443	0.5	3	1	4	10	790.96	1	Half a halo
KO	KO_cell_5	K46_3_KO_J6_077.tif	granule	0.6749	0.6374	2	0.0168	0.6124	1	2	0	2	0	119048	2	Clear halo
KO	KO_cell_5	K46_3_KO_J6_077.tif	granule	0.5048	0.3655	0	0.007	0.3037	1	0	0	0	0	0	2	Clear halo
KO	KO_cell_5	K46_3_KO_J6_077.tif	granule	0.6928	0.0282	0	0.0053	0.3248	1	0	0	0	0	0	2	Clear halo
KO	KO_cell_5	K46_3_KO_J6_077.tif	granule	1609	1565	14	0.0291	0.7774	1	8	0	8	6	481.1	2	Clear halo
KO	KO_cell_5	K46_3_KO_J6_077.tif	granule	0.4195	0.2124	2	0.0141	0.5485	1	0	2	2	0	141844	2	Clear halo
KO	KO_cell_5	K46_3_KO_J6_077.tif	granule	2132	0.5278	1	0.0143	0.4363	1	0	0	0	1	69.93	2	Clear halo
KO	KO_cell_5	K46_3_KO_J6_077.tif	granule	1911	0.562	0	0.0057	0.2844	0	0	0	0	0	0	0	Without halo
KO	KO_cell_5	K46_3_KO_J6_077.tif	granule	0.1847	0.144	2	0.0142	0.5431	1	0	0	0	2	140845	2	Clear halo
KO	KO_cell_5	K46_3_KO_J6_077.tif	granule	2024-03-01	0.2662	0	0.0107	0.4739	1	0	0	0	0	0	2	Clear halo
KO	KO_cell_5	K46_3_KO_J6_077.tif	granule	1219	0.6128	0	0.0079	0.4207	0	0	0	0	0	0	0	Without halo
KO	KO_cell_5	K46_3_KO_J6_077.tif	granule	0.7951	1324	0	0.0085	0.4366	0	0	0	0	0	0	0	Without halo
KO	KO_cell_5	K46_3_KO_J6_077.tif	granule	2024-11-02	1263	7	0.0176	0.6177	1	2	2	4	3	397727	2	Clear halo
KO	KO_cell_5	K46_3_KO_J6_077.tif	granule	1978	1604	0	0.0103	0.4526	0.5	0	0	0	0	0	1	Half a halo
KO	KO_cell_5	K46_3_KO_J6_077.tif	granule	1902	1246	2	0.0192	0.6283	1	0	1	1	1	104167	2	Clear halo
KO	KO_cell_5	K46_3_KO_J6_077.tif	granule	0.7011	1564	3	0.0124	0.4067	1	0	0	0	3	241935	2	Clear halo
KO	KO_cell_5	K46_3_KO_J6_077.tif	granule	0.2895	1424	0	0.026	0.8094	0	0	0	0	0	0	0	Without halo
KO	KO_cell_5	K46_3_KO_J6_077.tif	granule	1897	0.0231	0	0.005	0.3568	0	0	0	0	0	0	0	Without halo
KO	KO_cell_5	K46_3_KO_J6_077.tif	granule	0.1082	0.8268	2	0.0109	0.4792	1	0	0	0	2	183486	2	Clear halo
KO	KO_cell_5	K46_3_KO_J6_077.tif	granule	1902	0.26	1	0.0058	0.2797	1	0	0	0	1	172414	2	Clear halo
KO	KO_cell_5	K46_3_KO_J6_077.tif	cytosol	1087	0.8134	2	3074	30.17	NA	0	0	0	2	0.651	NA	NA
KO	KO_cell_5	K46_3_KO_J6_077.tif	granule	0.2372	1027	1	0.0114	0.4952	0.5	0	0	0	1	87719	1	Half a halo
KO	KO_cell_5	K46_3_KO_J6_077.tif	granule	1824	1957-01-01	0	0.0069	0.3834	0	0	0	0	0	0	0	Without halo
KO	KO_cell_5	K46_3_KO_J6_077.tif	granule	1732	0.2895	4	0.0067	0.3023	0.5	2	0	2	2	597015	1	Half a halo
KO	KO_cell_5	K46_3_KO_J6_077.tif	granule	0.8652	0.9013	4	0.0068	0.394	0	1	0	1	3	588235	0	Without halo
KO	KO_cell_5	K46_3_KO_J6_077.tif	granule	0.7921	0.2219	0	0.0076	0.394	0.5	0	0	0	0	0	1	Half a halo
KO	KO_cell_5	K46_3_KO_J6_077.tif	granule	0.8197	1486	4	0.0107	0.3743	1	4	0	4	0	373832	2	Clear halo
KO	KO_cell_5	K46_3_KO_J6_077.tif	granule	1368	0.9148	2	0.0159	0.5698	1	1	0	1	1	125786	2	Clear halo
KO	KO_cell_5	K46_3_KO_J6_077.tif	granule	1956-01-01	0.6529	0	0.0073	0.3093	1	0	0	0	0	0	2	Clear halo
KO	KO_cell_5	K46_3_KO_J6_077.tif	granule	0.3186	0.7883	2	0.0092	0.4366	1	1	0	1	1	217391	2	Clear halo
KO	KO_cell_5	K46_3_KO_J6_077.tif	granule	0.0762	1585	5	0.0168	0.5644	1	2	0	2	3	297619	2	Clear halo
KO	KO_cell_5	K46_3_KO_J6_077.tif	granule	1203	1113	3	0.0196	0.6443	1	0	1	1	2	153061	2	Clear halo
KO	KO_cell_5	K46_3_KO_J6_077.tif	granule	0.2944	0.4018	3	0.0111	0.3886	1	0	1	1	2	270.27	2	Clear halo
KO	KO_cell_5	K46_3_KO_J6_077.tif	granule	2021-01-01	0.8257	0	0.0064	0.3887	0	0	0	0	0	0	0	Without halo
KO	KO_cell_5	K46_3_KO_J6_078.tif	granule	0.7945	1596	2	0.0163	0.5751	1	0	0	0	2	122699	2	Clear halo
KO	KO_cell_5	K46_3_KO_J6_078.tif	granule	2023-01-01	0.9813	4	0.0158	0.5644	1	2	1	3	1	253165	2	Clear halo
KO	KO_cell_5	K46_3_KO_J6_078.tif	granule	0.1965	0.4331	2	0.0063	0.4153	0.5	0	0	0	2	317.46	1	Half a halo
KO	KO_cell_5	K46_3_KO_J6_078.tif	granule	1211	1154	2	0.0134	0.5218	1	1	0	1	1	149254	2	Clear halo
KO	KO_cell_5	K46_3_KO_J6_078.tif	granule	0.1591	1472	0	0.0096	0.355	1	0	0	0	0	0	2	Clear halo
KO	KO_cell_5	K46_3_KO_J6_078.tif	granule	2028	1241	0	0.0142	0.5378	1	0	0	0	0	0	2	Clear halo
KO	KO_cell_5	K46_3_KO_J6_078.tif	cytosol	2024-01-01	0.8303	3	3007	37.11	NA	0	0	0	3	0.998	NA	NA
KO	KO_cell_5	K46_3_KO_J6_078.tif	granule	0.9146	0.7938	3	0.0133	0.5378	1	1	0	1	2	225564	2	Clear halo
KO	KO_cell_5	K46_3_KO_J6_078.tif	granule	0.5239	0.8625	1	0.0072	0.3164	1	0	0	0	1	138889	2	Clear halo
KO	KO_cell_5	K46_3_KO_J6_078.tif	granule	1397	1276	1	0.0119	0.5005	1	0	0	0	1	84034	2	Clear halo
KO	KO_cell_5	K46_3_KO_J6_078.tif	granule	1584	0.0799	3	0.0125	0.4025	1	1	0	1	2	240	2	Clear halo
KO	KO_cell_5	K46_3_KO_J6_078.tif	granule	0.9591	0.1228	0	0.0032	0.2132	1	0	0	0	0	0	2	Clear halo
KO	KO_cell_5	K46_3_KO_J6_078.tif	granule	0.2422	1019	5	0.0153	0.5431	1	1	3	4	1	326797	2	Clear halo
KO	KO_cell_5	K46_3_KO_J6_078.tif	granule	0.5586	0.6174	1	0.0108	0.4686	0.5	1	0	1	0	92593	1	Half a halo
KO	KO_cell_5	K46_3_KO_J6_078.tif	granule	1247	1347	1	0.0092	0.4579	0.5	0	0	0	1	108696	1	Half a halo
KO	KO_cell_5	K46_3_KO_J6_078.tif	granule	0.459	0.0994	0	0.0058	0.2748	0	0	0	0	0	0	0	Without halo
KO	KO_cell_5	K46_3_KO_J6_078.tif	granule	0.5717	0.9178	0	0.0094	0.3519	1	0	0	0	0	0	2	Clear halo
KO	KO_cell_5	K46_3_KO_J6_078.tif	granule	1027	1567	0	0.0133	0.4263	1	0	0	0	0	0	2	Clear halo
KO	KO_cell_5	K46_3_KO_J6_078.tif	granule	0.1165	0.0567	0	0.007	0.3727	1	0	0	0	0	0	2	Clear halo
KO	KO_cell_5	K46_3_KO_J6_078.tif	granule	0.5546	1291	1	0.01	0.4633	1	1	0	1	0	100	2	Clear halo
KO	KO_cell_5	K46_3_KO_J6_078.tif	granule	1126	2024-06-01	3	0.01	0.3825	1	0	0	0	3	300	2	Clear halo
KO	KO_cell_5	K46_3_KO_J6_078.tif	granule	0.2639	1576	16	0.0104	0.3692	1	2	1	3	13	1538462	2	Clear halo
KO	KO_cell_5	K46_3_KO_J6_078.tif	granule	0.4373	1187	3	0.0099	0.4633	1	3	0	3	0	303.03	2	Clear halo
KO	KO_cell_5	K46_3_KO_J6_078.tif	granule	0.8371	0.5551	1	0.009	0.3418	1	1	0	1	0	111111	2	Clear halo
KO	KO_cell_5	K46_3_KO_J6_078.tif	granule	1185	0.4366	0	0.0104	0.4633	0	0	0	0	0	0	0	Without halo
KO	KO_cell_5	K46_3_KO_J6_078.tif	granule	1681	0.8319	4	0.0156	0.5857	1	1	1	2	2	256.41	2	Clear halo
KO	KO_cell_5	K46_3_KO_J6_078.tif	granule	0.2593	0.6026	1	0.0115	0.3939	1	0	1	1	0	86957	2	Clear halo
KO	KO_cell_5	K46_3_KO_J6_078.tif	granule	1438	0.2099	2	0.009	0.4366	1	0	0	0	2	222222	2	Clear halo
KO	KO_cell_5	K46_3_KO_J6_078.tif	granule	0.0956	0.5601	0	0.0064	0.442	0	0	0	0	0	0	0	Without halo
KO	KO_cell_5	K46_3_KO_J6_078.tif	granule	1366	0.5243	1	0.0074	0.4047	0	0	0	0	1	135135	0	Without halo
KO	KO_cell_5	K46_3_KO_J6_078.tif	granule	0.4998	0.3329	0	0.0066	0.2967	1	0	0	0	0	0	2	Clear halo
KO	KO_cell_5	K46_3_KO_J6_078.tif	granule	1355	1613	0	0.0089	0.4366	1	0	0	0	0	0	2	Clear halo
KO	KO_cell_5	K46_3_KO_J6_078.tif	granule	1587	0.6078	1	0.0083	0.4207	0.5	0	0	0	1	120482	1	Half a halo
KO	KO_cell_5	K46_3_KO_J6_083.tif	granule	1618	2024-03-01	1	0.0136	0.5272	1	0	0	0	1	73529	2	Clear halo
KO	KO_cell_5	K46_3_KO_J6_083.tif	granule	1525	1437	1	0.0137	0.5431	0.5	0	0	0	1	72993	1	Half a halo
KO	KO_cell_5	K46_3_KO_J6_083.tif	granule	1846	0.7718	3	0.013	0.5325	1	0	1	1	2	230769	2	Clear halo
KO	KO_cell_5	K46_3_KO_J6_083.tif	granule	1229	0.6613	2	0.0119	0.5059	1	1	0	1	1	168067	2	Clear halo
KO	KO_cell_5	K46_3_KO_J6_083.tif	granule	1958	1407	1	0.012	0.5059	1	1	0	1	0	83333	2	Clear halo
KO	KO_cell_5	K46_3_KO_J6_083.tif	granule	0.6962	0.2769	5	0.0159	0.5644	1	1	2	3	2	314465	2	Clear halo
KO	KO_cell_5	K46_3_KO_J6_083.tif	granule	1106	0.4481	5	0.0123	0.4062	1	2	0	2	3	406504	2	Clear halo
KO	KO_cell_5	K46_3_KO_J6_083.tif	granule	1491	0.0915	18	0.0202	0.5144	1	2	2	4	14	891089	2	Clear halo
KO	KO_cell_5	K46_3_KO_J6_083.tif	granule	1686	0.807	2	0.0126	0.5059	1	0	0	0	2	158.73	2	Clear halo
KO	KO_cell_5	K46_3_KO_J6_083.tif	granule	1804	0.9385	1	0.0132	0.5272	1	0	0	0	1	75758	2	Clear halo
KO	KO_cell_5	K46_3_KO_J6_083.tif	granule	0.9953	0.104	4	0.0113	0.4846	1	0	3	3	1	353982	2	Clear halo
KO	KO_cell_5	K46_3_KO_J6_083.tif	granule	1413	0.5993	1	0.0163	0.5964	1	0	0	0	1	61.35	2	Clear halo
KO	KO_cell_5	K46_3_KO_J6_083.tif	granule	1459	0.8011	4	0.0199	0.6496	1	1	0	1	3	201005	2	Clear halo
KO	KO_cell_5	K46_3_KO_J6_083.tif	granule	1856	2019-01-01	1	0.009	0.426	0	0	0	0	1	111111	0	Without halo
KO	KO_cell_5	K46_3_KO_J6_083.tif	granule	1382	0.3844	5	0.0099	0.3616	0.5	4	0	4	1	505051	1	Half a halo
KO	KO_cell_5	K46_3_KO_J6_083.tif	cytosol	1084	0.8192	6	3073	35.53	NA	0	0	0	6	1952	NA	NA
KO	KO_cell_5	K46_3_KO_J6_083.tif	granule	0.042	0.4815	1	0.0103	0.4473	1	0	0	0	1	97087	2	Clear halo
KO	KO_cell_5	K46_3_KO_J6_083.tif	granule	1456	1085	0	0.0129	0.5325	1	0	0	0	0	0	2	Clear halo
KO	KO_cell_5	K46_3_KO_J6_083.tif	granule	0.2195	0.5534	1	0.0052	0.3408	1	0	1	1	0	192308	2	Clear halo
KO	KO_cell_5	K46_3_KO_J6_083.tif	granule	1326	1524	2	0.0105	0.3753	0.5	1	0	1	1	190476	1	Half a halo
KO	KO_cell_5	K46_3_KO_J6_083.tif	granule	0.1446	0.3209	7	0.0102	0.4633	0.5	3	3	6	1	686275	1	Half a halo
KO	KO_cell_5	K46_3_KO_J6_083.tif	granule	0.2317	1932-01-01	0	0.0129	0.5218	0.5	0	0	0	0	0	1	Half a halo
KO	KO_cell_5	K46_3_KO_J6_083.tif	granule	0.9411	0.5739	2	0.0146	0.5485	1	0	0	0	2	136986	2	Clear halo
KO	KO_cell_5	K46_3_KO_J6_083.tif	granule	2115	1349	1	0.0117	0.5005	1	0	0	0	1	85.47	2	Clear halo
KO	KO_cell_5	K46_3_KO_J6_083.tif	granule	0.6006	0.5822	2	0.0089	0.342	1	0	0	0	2	224719	2	Clear halo
KO	KO_cell_5	K46_3_KO_J6_083.tif	granule	2024	1087	3	0.0153	0.5485	1	1	0	1	2	196078	2	Clear halo
KO	KO_cell_5	K46_3_KO_J6_083.tif	granule	1193	1466	1	0.0085	0.4846	0	1	0	1	0	117647	0	Without halo
KO	KO_cell_6	K46_3_KO_J6_100.tif	granule	1536	1287	3	0.0109	0.4792	1	1	0	1	2	275229	2	Clear halo
KO	KO_cell_6	K46_3_KO_J6_100.tif	granule	1249	1198	3	0.0193	0.623	1	1	0	1	2	155.44	2	Clear halo
KO	KO_cell_6	K46_3_KO_J6_100.tif	granule	1392	1506	0	0.005	0.2627	0.5	0	0	0	0	0	1	Half a halo
KO	KO_cell_6	K46_3_KO_J6_100.tif	granule	1595	1016	4	0.0225	0.7029	1	0	2	2	2	177778	2	Clear halo
KO	KO_cell_6	K46_3_KO_J6_100.tif	granule	2113	0.7896	1	0.0071	0.3052	1	1	0	1	0	140845	2	Clear halo
KO	KO_cell_6	K46_3_KO_J6_100.tif	granule	1288	0.3457	8	0.0197	0.5167	1	4	0	4	4	406091	2	Clear halo
KO	KO_cell_6	K46_3_KO_J6_100.tif	granule	1798	0.6881	0	0.0087	0.3376	1	0	0	0	0	0	2	Clear halo
KO	KO_cell_6	K46_3_KO_J6_100.tif	granule	0.4547	0.3424	1	0.0048	0.2493	1	1	0	1	0	208333	2	Clear halo
KO	KO_cell_6	K46_3_KO_J6_100.tif	granule	0.801	0.4386	0	0.0128	0.5218	1	0	0	0	0	0	2	Clear halo
KO	KO_cell_6	K46_3_KO_J6_100.tif	granule	0.3306	1959-01-01	5	0.0135	0.5272	1	2	1	3	2	370.37	2	Clear halo
KO	KO_cell_6	K46_3_KO_J6_100.tif	granule	1904	1373	5	0.0119	0.5005	1	1	2	3	2	420168	2	Clear halo
KO	KO_cell_6	K46_3_KO_J6_100.tif	granule	0.3927	0.1766	5	0.0062	0.2865	0.5	4	0	4	1	806452	1	Half a halo
KO	KO_cell_6	K46_3_KO_J6_100.tif	granule	0.5559	0.6135	3	0.0073	0.4047	0	2	1	3	0	410959	0	Without halo
KO	KO_cell_6	K46_3_KO_J6_100.tif	granule	1984	0.6577	0	0.0152	0.5644	1	0	0	0	0	0	2	Clear halo
KO	KO_cell_6	K46_3_KO_J6_100.tif	granule	2019	0.7806	2	0.0043	0.246	0	0	1	1	1	465116	0	Without halo
KO	KO_cell_6	K46_3_KO_J6_100.tif	granule	1343	1564	2	0.0055	0.272	0	1	0	1	1	363636	0	Without halo
KO	KO_cell_6	K46_3_KO_J6_100.tif	granule	0.8659	1515	0	0.0077	0.4047	0.5	0	0	0	0	0	1	Half a halo
KO	KO_cell_6	K46_3_KO_J6_100.tif	granule	1217	1384	1	0.0109	0.4739	0.5	0	0	0	1	91743	1	Half a halo
KO	KO_cell_6	K46_3_KO_J6_100.tif	granule	0.609	0.4864	6	0.0096	0.4473	1	2	3	5	1	625	2	Clear halo
KO	KO_cell_6	K46_3_KO_J6_100.tif	granule	0.593	0.2471	2	0.0101	0.4579	1	0	1	1	1	198.02	2	Clear halo
KO	KO_cell_6	K46_3_KO_J6_100.tif	granule	2081	2024-11-01	5	0.0077	0.3163	1	2	0	2	3	649351	2	Clear halo
KO	KO_cell_6	K46_3_KO_J6_100.tif	cytosol	1082	0.8293	9	2981	37.13	NA	0	0	0	9	3019	NA	NA
KO	KO_cell_6	K46_3_KO_J6_100.tif	granule	0.4505	0.7592	4	0.0129	0.5431	0.5	0	1	1	3	310078	1	Half a halo
KO	KO_cell_6	K46_3_KO_J6_100.tif	granule	1817	1203	0	0.0119	0.5378	0.5	0	0	0	0	0	1	Half a halo
KO	KO_cell_6	K46_3_KO_J6_100.tif	granule	1397	0.8256	3	0.0173	0.6017	1	0	2	2	1	173.41	2	Clear halo
KO	KO_cell_6	K46_3_KO_J6_100.tif	granule	1816	0.9224	0	0.0123	0.5059	1	0	0	0	0	0	2	Clear halo
KO	KO_cell_6	K46_3_KO_J6_100.tif	granule	1369	1034	2	0.0142	0.5698	0.5	1	0	1	1	140845	1	Half a halo
KO	KO_cell_6	K46_3_KO_J6_100.tif	granule	0.2616	1476	2	0.0059	0.3621	0	1	0	1	1	338983	0	Without halo
KO	KO_cell_6	K46_3_KO_J6_100.tif	granule	1965-01-01	0.05	2	0.0063	0.2868	0.5	0	1	1	1	317.46	1	Half a halo
KO	KO_cell_6	K46_3_KO_J6_100.tif	granule	1349	0.0577	5	0.0169	0.5644	1	0	3	3	2	295858	2	Clear halo
KO	KO_cell_6	K46_3_KO_J6_100.tif	granule	1166	0.7476	0	0.0231	0.7135	1	0	0	0	0	0	2	Clear halo
KO	KO_cell_6	K46_3_KO_J6_100.tif	granule	2016-02-01	1393	3	0.0062	0.3568	1	0	1	1	2	483871	2	Clear halo
KO	KO_cell_6	K46_3_KO_J6_100.tif	granule	0.7536	0.927	1	0.0121	0.5325	0	1	0	1	0	82645	0	Without halo
KO	KO_cell_6	K46_3_KO_J6_100.tif	granule	1493	1535	2	0.0093	0.3474	1	0	1	1	1	215054	2	Clear halo
KO	KO_cell_6	K46_3_KO_J6_100.tif	granule	2002	0.929	3	0.0115	0.4952	1	0	1	1	2	260.87	2	Clear halo
KO	KO_cell_6	K46_3_KO_J6_100.tif	granule	1083	1556	0	0.0107	0.4686	0.5	0	0	0	0	0	1	Half a halo
KO	KO_cell_6	K46_3_KO_J6_100.tif	granule	0.3145	0.3523	1	0.0051	0.3248	1	1	0	1	0	196078	2	Clear halo
KO	KO_cell_6	K46_3_KO_J6_100.tif	granule	0.6168	1031	3	0.0149	0.5538	1	0	1	1	2	201342	2	Clear halo
KO	KO_cell_6	K46_3_KO_J6_092.tif	granule	1155	1335	15	0.017	0.479	1	4	2	6	9	882353	2	Clear halo
KO	KO_cell_6	K46_3_KO_J6_092.tif	granule	0.9295	0.7984	2	0.014	0.426	0.5	1	0	1	1	142857	1	Half a halo
KO	KO_cell_6	K46_3_KO_J6_092.tif	granule	1245	1569	3	0.0145	0.4383	1	3	0	3	0	206897	2	Clear halo
KO	KO_cell_6	K46_3_KO_J6_092.tif	granule	2006	1427	13	0.026	0.7828	0	0	0	0	13	500	0	Without halo
KO	KO_cell_6	K46_3_KO_J6_092.tif	granule	1485	1482	3	0.0092	0.3555	1	2	0	2	1	326087	2	Clear halo
KO	KO_cell_6	K46_3_KO_J6_092.tif	granule	0.7518	1575	7	0.024	0.7934	0	0	0	0	7	291667	0	Without halo
KO	KO_cell_6	K46_3_KO_J6_092.tif	granule	0.7142	0.5674	3	0.0142	0.4332	1	0	0	0	3	211268	2	Clear halo
KO	KO_cell_6	K46_3_KO_J6_092.tif	granule	0.941	1017	27	0.0231	0.5513	1	6	3	9	18	1168831	2	Clear halo
KO	KO_cell_6	K46_3_KO_J6_092.tif	granule	1978-01-01	0.9135	0	0.0627	1947-01-01	1	0	0	0	0	0	2	Clear halo
KO	KO_cell_6	K46_3_KO_J6_092.tif	granule	1274	0.6592	56	0.053	1198	0	10	4	14	42	1056604	0	Without halo
KO	KO_cell_6	K46_3_KO_J6_092.tif	cytosol	1083	0.797	82	2601	53.65	NA	0	0	0	82	31526	NA	NA
KO	KO_cell_6	K46_3_KO_J6_092.tif	granule	0.6933	0.7546	2	0.0176	0.6017	1	0	0	0	2	113636	2	Clear halo
KO	KO_cell_6	K46_3_KO_J6_092.tif	granule	1523	0.5793	20	0.0227	0.5462	1	0	0	0	20	881057	2	Clear halo
KO	KO_cell_6	K46_3_KO_J6_097.tif	granule	0.1857	1171	3	0.0121	0.5112	1	0	3	3	0	247934	2	Clear halo
KO	KO_cell_6	K46_3_KO_J6_097.tif	granule	1906	1287	3	0.0146	0.5591	1	0	2	2	1	205479	2	Clear halo
KO	KO_cell_6	K46_3_KO_J6_097.tif	granule	1824	1119	2	0.0125	0.5059	1	0	1	1	1	160	2	Clear halo
KO	KO_cell_6	K46_3_KO_J6_097.tif	granule	2171	0.2295	3	0.0054	0.3621	1	2	0	2	1	555556	2	Clear halo
KO	KO_cell_6	K46_3_KO_J6_097.tif	granule	1575	1077	4	0.0075	0.3994	0.5	2	0	2	2	533333	1	Half a halo
KO	KO_cell_6	K46_3_KO_J6_097.tif	granule	0.6526	1521	10	0.0206	0.6603	1	2	2	4	6	485437	2	Clear halo
KO	KO_cell_6	K46_3_KO_J6_097.tif	granule	0.2522	0.5078	3	0.0195	0.623	1	0	0	0	3	153846	2	Clear halo
KO	KO_cell_6	K46_3_KO_J6_097.tif	granule	1235	0.4273	1	0.0119	0.5165	1	0	0	0	1	84034	2	Clear halo
KO	KO_cell_6	K46_3_KO_J6_097.tif	granule	2024-03-01	0.0864	2	0.0036	0.2208	0	1	0	1	1	555556	0	Without halo
KO	KO_cell_6	K46_3_KO_J6_097.tif	granule	0.8245	0.229	0	0.0122	0.5059	1	0	0	0	0	0	2	Clear halo
KO	KO_cell_6	K46_3_KO_J6_097.tif	granule	1122	1597	1	0.0138	0.5272	1	0	0	0	1	72464	2	Clear halo
KO	KO_cell_6	K46_3_KO_J6_097.tif	granule	1945-01-01	0.6853	0	0.0091	0.4366	1	0	0	0	0	0	2	Clear halo
KO	KO_cell_6	K46_3_KO_J6_097.tif	granule	1083	0.4143	5	0.0152	0.5857	1	1	1	2	3	328947	2	Clear halo
KO	KO_cell_6	K46_3_KO_J6_097.tif	granule	1414	0.4351	0	0.0061	0.3621	0.5	0	0	0	0	0	1	Half a halo
KO	KO_cell_6	K46_3_KO_J6_097.tif	granule	1125	0.0949	1	0.0072	0.3077	1	0	1	1	0	138889	2	Clear halo
KO	KO_cell_6	K46_3_KO_J6_097.tif	granule	0.2298	1003	0	0.0083	0.41	0	0	0	0	0	0	0	Without halo
KO	KO_cell_6	K46_3_KO_J6_097.tif	granule	1604	1496	0	0.0099	0.4473	0	0	0	0	0	0	0	Without halo
KO	KO_cell_6	K46_3_KO_J6_097.tif	granule	1983-01-01	0.1513	0	0.0075	0.3994	0	0	0	0	0	0	0	Without halo
KO	KO_cell_6	K46_3_KO_J6_097.tif	granule	0.3415	0.8764	2	0.0053	0.2633	0.5	1	0	1	1	377358	1	Half a halo
KO	KO_cell_6	K46_3_KO_J6_097.tif	granule	0.2191	0.6959	0	0.0109	0.4846	0	0	0	0	0	0	0	Without halo
KO	KO_cell_6	K46_3_KO_J6_097.tif	granule	0.8245	0.5121	1	0.0116	0.5325	0.5	0	0	0	1	86207	1	Half a halo
KO	KO_cell_6	K46_3_KO_J6_097.tif	granule	1292	0.1139	0	0.0089	0.4579	0	0	0	0	0	0	0	Without halo
KO	KO_cell_6	K46_3_KO_J6_097.tif	granule	0.4973	0.8477	2	0.0099	0.3613	1	0	1	1	1	202.02	2	Clear halo
KO	KO_cell_6	K46_3_KO_J6_097.tif	granule	0.6028	0.3235	4	0.0224	0.6816	1	1	2	3	1	178571	2	Clear halo
KO	KO_cell_6	K46_3_KO_J6_097.tif	granule	1011	0.2364	3	0.0115	0.4952	1	1	0	1	2	260.87	2	Clear halo
KO	KO_cell_6	K46_3_KO_J6_097.tif	granule	1602	0.7468	0	0.005	0.3727	0	0	0	0	0	0	0	Without halo
KO	KO_cell_6	K46_3_KO_J6_097.tif	granule	0.9082	0.6839	5	0.0118	0.5005	1	1	2	3	2	423729	2	Clear halo
KO	KO_cell_6	K46_3_KO_J6_097.tif	cytosol	2024-12-01	0.8374	7	3108	31.49	NA	0	0	0	7	2252	NA	NA
KO	KO_cell_6	K46_3_KO_J6_097.tif	granule	0.5415	0.5971	3	0.0108	0.4739	1	1	0	1	2	277778	2	Clear halo
KO	KO_cell_6	K46_3_KO_J6_097.tif	granule	1402	0.2962	1	0.0069	0.394	0.5	1	0	1	0	144928	1	Half a halo
KO	KO_cell_6	K46_3_KO_J6_097.tif	granule	1028	1394	2	0.0149	0.5644	1	2	0	2	0	134228	2	Clear halo
KO	KO_cell_6	K46_3_KO_J6_097.tif	granule	0.0833	0.8702	0	0.0102	0.4579	0.5	0	0	0	0	0	1	Half a halo
KO	KO_cell_6	K46_3_KO_J6_097.tif	granule	1174	0.705	3	0.008	0.4153	0.5	1	0	1	2	375	1	Half a halo
KO	KO_cell_6	K46_3_KO_J6_097.tif	granule	0.1658	0.0721	0	0.0167	0.836	1	0	0	0	0	0	2	Clear halo
KO	KO_cell_6	K46_3_KO_J6_097.tif	granule	0.3744	0.3418	2	0.0139	0.5804	0.5	0	0	0	2	143885	1	Half a halo
KO	KO_cell_6	K46_3_KO_J6_097.tif	granule	0.4026	0.1307	3	0.0176	0.5964	1	0	2	2	1	170455	2	Clear halo
KO	KO_cell_6	K46_3_KO_J6_097.tif	granule	2081	1055	3	0.0231	0.6922	1	0	0	0	3	129.87	2	Clear halo
KO	KO_cell_7	K46_3_KO_J6_121.tif	granule	1321	0.9739	2	0.0227	0.7295	1	0	0	0	2	88106	2	Clear halo
KO	KO_cell_7	K46_3_KO_J6_121.tif	granule	0.1956	0.7254	1	0.0165	0.6283	0.5	0	0	0	1	60606	1	Half a halo
KO	KO_cell_7	K46_3_KO_J6_121.tif	granule	0.074	1227	0	0.0057	0.3727	0	0	0	0	0	0	0	Without halo
KO	KO_cell_7	K46_3_KO_J6_121.tif	granule	1292	0.7911	1	0.012	0.5218	0	1	0	1	0	83333	0	Without halo
KO	KO_cell_7	K46_3_KO_J6_121.tif	granule	1774	0.7472	1	0.0094	0.398	1	0	0	0	1	106383	2	Clear halo
KO	KO_cell_7	K46_3_KO_J6_121.tif	granule	0.2271	1493	1	0.0076	0.3168	0.5	0	0	0	1	131579	1	Half a halo
KO	KO_cell_7	K46_3_KO_J6_121.tif	granule	0.808	0.1264	2	0.0254	0.7721	1	1	0	1	1	78.74	2	Clear halo
KO	KO_cell_7	K46_3_KO_J6_121.tif	granule	0.4821	0.5031	7	0.0166	0.4739	1	1	0	1	6	421687	2	Clear halo
KO	KO_cell_7	K46_3_KO_J6_121.tif	granule	1055	0.252	2	0.0111	0.3889	1	1	0	1	1	180.18	2	Clear halo
KO	KO_cell_7	K46_3_KO_J6_121.tif	granule	0.9153	1252	0	0.021	0.6656	1	0	0	0	0	0	2	Clear halo
KO	KO_cell_7	K46_3_KO_J6_121.tif	granule	2024-04-02	0.5965	2	0.0135	0.462	1	2	0	2	0	148148	2	Clear halo
KO	KO_cell_7	K46_3_KO_J6_121.tif	granule	1207	0.3453	1	0.0157	0.4596	1	1	0	1	0	63694	2	Clear halo
KO	KO_cell_7	K46_3_KO_J6_121.tif	granule	2088	2023-01-01	6	0.019	0.5798	0.5	2	2	4	2	315789	1	Half a halo
KO	KO_cell_7	K46_3_KO_J6_121.tif	granule	0.2709	0.8987	4	0.009	0.3536	1	0	2	2	2	444444	2	Clear halo
KO	KO_cell_7	K46_3_KO_J6_121.tif	granule	1013	0.5724	0	0.0102	0.3655	0.5	0	0	0	0	0	1	Half a halo
KO	KO_cell_7	K46_3_KO_J6_121.tif	granule	1882	0.9045	1	0.0119	0.3928	1	0	0	0	1	84034	2	Clear halo
KO	KO_cell_7	K46_3_KO_J6_121.tif	granule	1649	0.4932	2	0.018	0.6177	1	0	0	0	2	111111	2	Clear halo
KO	KO_cell_7	K46_3_KO_J6_121.tif	granule	1883	1198	2	0.0188	0.5704	1	0	1	1	1	106383	2	Clear halo
KO	KO_cell_7	K46_3_KO_J6_121.tif	granule	1931	0.2875	0	0.0174	0.6124	0	0	0	0	0	0	0	Without halo
KO	KO_cell_7	K46_3_KO_J6_121.tif	granule	1523	1141	3	0.0195	0.523	1	2	0	2	1	153846	2	Clear halo
KO	KO_cell_7	K46_3_KO_J6_121.tif	granule	0.6174	0.8967	2	0.0173	0.6177	1	2	0	2	0	115607	2	Clear halo
KO	KO_cell_7	K46_3_KO_J6_121.tif	granule	0.304	1172	2	0.0092	0.4473		0	0	0	2	217391
KO	KO_cell_7	K46_3_KO_J6_121.tif	granule	1191	1606	1	0.0133	0.5431	1	1	0	1	0	75188	2	Clear halo
KO	KO_cell_7	K46_3_KO_J6_121.tif	granule	1799	0.4058	1	0.0072	0.3357	1	0	0	0	1	138889	2	Clear halo
KO	KO_cell_7	K46_3_KO_J6_121.tif	granule	0.5439	1364	3	0.0064	0.2883	0.5	2	0	2	1	468.75	1	Half a halo
KO	KO_cell_7	K46_3_KO_J6_121.tif	granule	1764	1013	1	0.0115	0.387	0.5	1	0	1	0	86957	1	Half a halo
KO	KO_cell_7	K46_3_KO_J6_121.tif	granule	1143	1294	0	0.0083	0.3947	1	0	0	0	0	0	2	Clear halo
KO	KO_cell_7	K46_3_KO_J6_121.tif	granule	0.0438	0.5062	1	0.0101	0.442	1	1	0	1	0	99.01	2	Clear halo
KO	KO_cell_7	K46_3_KO_J6_121.tif	granule	0.9983	0.9114	3	0.0101	0.3665	1	0	0	0	3	297.03	2	Clear halo
KO	KO_cell_7	K46_3_KO_J6_121.tif	cytosol	2024-08-01	0.8203	8	2713	47.62	NA	0	0	0	8	2949	NA	NA
KO	KO_cell_7	K46_3_KO_J6_123.tif	granule	0.0428	0.9237	2	0.0086	0.4047	0.5	0	0	0	2	232558	1	Half a halo
KO	KO_cell_7	K46_3_KO_J6_123.tif	granule	0.0301	0.7666	1	0.0066	0.3781	0.5	0	0	0	1	151515	1	Half a halo
KO	KO_cell_7	K46_3_KO_J6_123.tif	granule	1786	2024-01-01	3	0.016	0.5226	1	0	0	0	3	187.5	2	Clear halo
KO	KO_cell_7	K46_3_KO_J6_123.tif	granule	1711	0.5719	0	0.0112	0.4611	1	0	0	0	0	0	2	Clear halo
KO	KO_cell_7	K46_3_KO_J6_123.tif	granule	1475	1514	3	0.0094	0.351	0.5	3	0	3	0	319149	1	Half a halo
KO	KO_cell_7	K46_3_KO_J6_123.tif	granule	1836	1473	1	0.0161	0.5857	0.5	0	0	0	1	62112	1	Half a halo
KO	KO_cell_7	K46_3_KO_J6_123.tif	granule	0.2693	0.4734	3	0.009	0.3432	1	3	0	3	0	333333	2	Clear halo
KO	KO_cell_7	K46_3_KO_J6_123.tif	granule	1883	0.2122	0	0.0229	0.6922	0.5	0	0	0	0	0	1	Half a halo
KO	KO_cell_7	K46_3_KO_J6_123.tif	granule	0.8766	0.0648	0	0.0067	0.3674	0.5	0	0	0	0	0	1	Half a halo
KO	KO_cell_7	K46_3_KO_J6_123.tif	granule	0.7385	0.8799	3	0.013	0.4465	1	3	0	3	0	230769	2	Clear halo
KO	KO_cell_7	K46_3_KO_J6_123.tif	granule	0.7008	1161	0	0.0222	0.6869	1	0	0	0	0	0	2	Clear halo
KO	KO_cell_7	K46_3_KO_J6_123.tif	granule	1182	0.9016	2	0.0076	0.3671	1	0	0	0	2	263158	2	Clear halo
KO	KO_cell_7	K46_3_KO_J6_123.tif	granule	1065	0.6827	3	0.0155	0.524	0.5	2	0	2	1	193548	1	Half a halo
KO	KO_cell_7	K46_3_KO_J6_123.tif	granule	1541	1198	6	0.0145	0.5591	1	3	1	4	2	413793	2	Clear halo
KO	KO_cell_7	K46_3_KO_J6_123.tif	granule	0.2505	0.1019	0	0.0109	0.4899	0	0	0	0	0	0	0	Without halo
KO	KO_cell_7	K46_3_KO_J6_123.tif	granule	1335	0.7103	0	0.0201	0.6656	1	0	0	0	0	0	2	Clear halo
KO	KO_cell_7	K46_3_KO_J6_123.tif	granule	0.2813	1222	2	0.0099	0.3608	1	0	0	0	2	202.02	2	Clear halo
KO	KO_cell_7	K46_3_KO_J6_123.tif	granule	0.1678	0.379	3	0.0063	0.2901	1	1	0	1	2	476.19	2	Clear halo
KO	KO_cell_7	K46_3_KO_J6_123.tif	granule	1955-01-01	1364	1	0.0129	0.5218	0.5	0	0	0	1	77519	1	Half a halo
KO	KO_cell_7	K46_3_KO_J6_123.tif	granule	0.7334	0.6532	4	0.0247	0.7402	1	1	2	3	1	161943	2	Clear halo
KO	KO_cell_7	K46_3_KO_J6_123.tif	granule	0.3813	0.1294	0	0.0058	0.3568	0	0	0	0	0	0	0	Without halo
KO	KO_cell_7	K46_3_KO_J6_123.tif	granule	0.433	1034	5	0.0071	0.3245	1	1	1	2	3	704225	2	Clear halo
KO	KO_cell_7	K46_3_KO_J6_123.tif	granule	0.6828	0.359	0	0.0143	0.431	1	0	0	0	0	0	2	Clear halo
KO	KO_cell_7	K46_3_KO_J6_123.tif	granule	2141	0.5254	0	0.0104	0.4879	0.5	0	0	0	0	0	1	Half a halo
KO	KO_cell_7	K46_3_KO_J6_123.tif	cytosol	1116	0.8209	5	2586	49.87	NA	0	0	0	5	1933	NA	NA
KO	KO_cell_7	K46_3_KO_J6_123.tif	granule	0.4211	0.4355	1	0.0072	0.3294	1	1	0	1	0	138889	2	Clear halo
KO	KO_cell_7	K46_3_KO_J6_123.tif	granule	1758	0.8117	0	0.0116	0.4398	1	0	0	0	0	0	2	Clear halo
KO	KO_cell_7	K46_3_KO_J6_123.tif	granule	1369	0.1494	0	0.0208	0.6603	1	0	0	0	0	0	2	Clear halo
KO	KO_cell_7	K46_3_KO_J6_123.tif	granule	0.3939	1425	0	0.0094	0.3541	0.5	0	0	0	0	0	1	Half a halo
KO	KO_cell_7	K46_3_KO_J6_123.tif	granule	0.7058	1438	10	0.0231	0.635	1	4	2	6	4	432.9	2	Clear halo
KO	KO_cell_7	K46_3_KO_J6_123.tif	granule	1031	1149	3	0.0138	0.477	1	1	0	1	2	217391	2	Clear halo
KO	KO_cell_7	K46_3_KO_J6_123.tif	granule	0.4054	0.2247	8	0.0078	0.5059	0	4	0	4	4	1025641	0	Without halo
KO	KO_cell_7	K46_3_KO_J6_123.tif	granule	0.2843	1418	0	0.0073	0.3914	1	0	0	0	0	0	2	Clear halo
KO	KO_cell_7	K46_3_KO_J6_123.tif	granule	2126	0.2199	1	0.0096	0.4129	1	1	0	1	0	104167	2	Clear halo
KO	KO_cell_7	K46_3_KO_J6_123.tif	granule	1485	1513	3	0.0209	0.8946	0.5	1	2	3	0	143541	1	Half a halo
KO	KO_cell_7	K46_3_KO_J6_123.tif	granule	1262	1238	4	0.0245	0.7135	1	4	0	4	0	163265	2	Clear halo
KO	KO_cell_7	K46_3_KO_J6_123.tif	granule	1925	0.5365	0	0.0123	0.5165	0.5	0	0	0	0	0	1	Half a halo
KO	KO_cell_7	K46_3_KO_J6_123.tif	granule	1973	1099	0	0.0083	0.3651	0.5	0	0	0	0	0	1	Half a halo
KO	KO_cell_7	K46_3_KO_J6_123.tif	granule	0.0702	0.2504	5	0.0123	0.402	1	2	3	5	0	406504	2	Clear halo
KO	KO_cell_7	K46_3_KO_J6_123.tif	granule	1621	1	0	0.0229	0.6976	1	0	0	0	0	0	2	Clear halo
KO	KO_cell_7	K46_3_KO_J6_123.tif	granule	0.0559	1262	1	0.0137	0.5218	0.5	0	0	0	1	72993	1	Half a halo
KO	KO_cell_7	K46_3_KO_J6_126.tif	granule	1798	0.8794	0	0.031	0.9106	0.5	0	0	0	0	0	1	Half a halo
KO	KO_cell_7	K46_3_KO_J6_126.tif	granule	1521	0.9147	0	0.007	0.4153	0.5	0	0	0	0	0	1	Half a halo
KO	KO_cell_7	K46_3_KO_J6_126.tif	granule	0.2137	0.8477	3	0.0127	0.4077	0.5	0	0	0	3	236.22	1	Half a halo
KO	KO_cell_7	K46_3_KO_J6_126.tif	granule	1945	0.1682	2	0.0129	0.5112	1	0	0	0	2	155039	2	Clear halo
KO	KO_cell_7	K46_3_KO_J6_126.tif	cytosol	1083	0.8469	22	2846	49.56	NA	0	0	0	22	1973-07-01	NA	NA
KO	KO_cell_7	K46_3_KO_J6_126.tif	granule	0.6964	0.2837	3	0.008	0.3315	1	1	1	2	1	375	2	Clear halo
KO	KO_cell_7	K46_3_KO_J6_126.tif	granule	0.9249	0.8025	0	0.009	0.343	1	0	0	0	0	0	2	Clear halo
KO	KO_cell_7	K46_3_KO_J6_126.tif	granule	1944-01-01	0.7003	0	0.0072	0.3055	0.5	0	0	0	0	0	1	Half a halo
KO	KO_cell_7	K46_3_KO_J6_126.tif	granule	0.8435	0.4632	1	0.0052	0.2701	1	0	0	0	1	192308	2	Clear halo
KO	KO_cell_7	K46_3_KO_J6_126.tif	granule	2063	0.8728	1	0.0189	0.623	1	0	0	0	1	52.91	2	Clear halo
KO	KO_cell_7	K46_3_KO_J6_126.tif	granule	1259	0.3006	2	0.0059	0.2839	0	0	0	0	2	338983	0	Without halo
KO	KO_cell_7	K46_3_KO_J6_126.tif	granule	2108	1939-01-01	0	0.008	0.3229	1	0	0	0	0	0	2	Clear halo
KO	KO_cell_7	K46_3_KO_J6_126.tif	granule	0.057	0.285	3	0.008	0.3228	1	2	0	2	1	375	2	Clear halo
KO	KO_cell_7	K46_3_KO_J6_126.tif	granule	0.5726	0.0645	2	0.0091	0.3475	1	2	0	2	0	219.78	2	Clear halo
KO	KO_cell_7	K46_3_KO_J6_126.tif	granule	1074	0.8188	4	0.0132	0.4218	1	3	1	4	0	303.03	2	Clear halo
KO	KO_cell_7	K46_3_KO_J6_126.tif	granule	1935	1538	1	0.0166	0.4674	0.5	0	0	0	1	60241	1	Half a halo
KO	KO_cell_7	K46_3_KO_J6_126.tif	granule	1069	0.3717	1	0.0072	0.4207	0.5	0	1	1	0	138889	1	Half a halo
KO	KO_cell_7	K46_3_KO_J6_126.tif	granule	2016-01-01	1239	0	0.0111	0.3811	0.5	0	0	0	0	0	1	Half a halo
KO	KO_cell_7	K46_3_KO_J6_126.tif	granule	2058	0.8751	1	0.0094	0.3497	1	1	0	1	0	106383	2	Clear halo
KO	KO_cell_7	K46_3_KO_J6_126.tif	granule	1717	0.2025	10	0.0162	0.4596	1	1	2	3	7	617284	2	Clear halo
KO	KO_cell_7	K46_3_KO_J6_126.tif	granule	1504	1061	1	0.0086	0.3371	0.5	0	1	1	0	116279	1	Half a halo
KO	KO_cell_7	K46_3_KO_J6_126.tif	granule	1874	0.5009	6	0.0167	0.5911	1	3	0	3	3	359281	2	Clear halo
KO	KO_cell_7	K46_3_KO_J6_126.tif	granule	1358	0.1865	2	0.0075	0.3113	1	0	2	2	0	266667	2	Clear halo
KO	KO_cell_7	K46_3_KO_J6_126.tif	granule	2129	0.3334	1	0.0133	0.5165	1	0	0	0	1	75188	2	Clear halo
KO	KO_cell_7	K46_3_KO_J6_126.tif	granule	0.7919	0.0965	3	0.0132	0.4183	1	3	0	3	0	227273	2	Clear halo
KO	KO_cell_7	K46_3_KO_J6_126.tif	granule	2122	0.0923	3	0.0171	0.5804	1	0	3	3	0	175439	2	Clear halo
KO	KO_cell_7	K46_3_KO_J6_126.tif	granule	0.7166	0.9756	1	0.0137	0.4318	1	1	0	1	0	72993	2	Clear halo
KO	KO_cell_7	K46_3_KO_J6_126.tif	granule	2144	1071	2	0.0081	0.3335	0.5	0	1	1	1	246914	1	Half a halo
KO	KO_cell_7	K46_3_KO_J6_126.tif	granule	0.3895	0.1867	2	0.008	0.3295	1	0	0	0	2	250	2	Clear halo
KO	KO_cell_8	K46_3_KO_J6_143.tif	granule	1489	0.5084	3	0.014	0.5325	1	0	0	0	3	214286	2	Clear halo
KO	KO_cell_8	K46_3_KO_J6_143.tif	granule	0.5302	1584	3	0.0102	0.5112	0	0	0	0	3	294118	0	Without halo
KO	KO_cell_8	K46_3_KO_J6_143.tif	granule	0.0776	0.476	2	0.0158	0.4535	1	1	0	1	1	126582	2	Clear halo
KO	KO_cell_8	K46_3_KO_J6_143.tif	granule	0.9542	2022-01-01	3	0.0167	0.4653	1	2	1	3	0	179641	2	Clear halo
KO	KO_cell_8	K46_3_KO_J6_143.tif	granule	1935	1074	7	0.0131	0.4281	1	2	3	5	2	534351	2	Clear halo
KO	KO_cell_8	K46_3_KO_J6_143.tif	granule	1503	1426	1	0.0123	0.5378	1	0	1	1	0	81301	2	Clear halo
KO	KO_cell_8	K46_3_KO_J6_143.tif	granule	1583	1037	6	0.0256	0.7348	1	1	1	2	4	234375	2	Clear halo
KO	KO_cell_8	K46_3_KO_J6_143.tif	granule	1187	0.0449	1	0.0078	0.4366	1	1	0	1	0	128205	2	Clear halo
KO	KO_cell_8	K46_3_KO_J6_143.tif	granule	0.0413	0.1723	1	0.0102	0.4579	1	0	0	0	1	98039	2	Clear halo
KO	KO_cell_8	K46_3_KO_J6_143.tif	granule	1376	1159	1	0.0104	0.4739	1	1	0	1	0	96154	2	Clear halo
KO	KO_cell_8	K46_3_KO_J6_143.tif	granule	1765	1344	2	0.0262	0.7295	1	1	0	1	1	76336	2	Clear halo
KO	KO_cell_8	K46_3_KO_J6_143.tif	granule	0.296	0.403	1	0.0122	0.5112	1	1	0	1	0	81967	2	Clear halo
KO	KO_cell_8	K46_3_KO_J6_143.tif	cytosol	1089	0.8044	1	2829	41.72	NA	0	0	0	1	0.353	NA	NA
KO	KO_cell_8	K46_3_KO_J6_143.tif	granule	1836	0.9094	0	0.0089	0.4366	0.5	0	0	0	0	0	1	Half a halo
KO	KO_cell_8	K46_3_KO_J6_143.tif	granule	0.7528	0.1146	0	0.0069	0.301	0.5	0	0	0	0	0	1	Half a halo
KO	KO_cell_8	K46_3_KO_J6_143.tif	granule	0.5837	1283	1	0.009	0.4473	0.5	1	0	1	0	111111	1	Half a halo
KO	KO_cell_8	K46_3_KO_J6_143.tif	granule	1564	0.6732	1	0.02	0.6869	1	0	0	0	1	50	2	Clear halo
KO	KO_cell_8	K46_3_KO_J6_143.tif	granule	0.3632	0.7012	0	0.0114	0.5005	1	0	0	0	0	0	2	Clear halo
KO	KO_cell_8	K46_3_KO_J6_143.tif	granule	0.1602	0.8708	3	0.0079	0.3355	0.5	2	0	2	1	379747	1	Half a halo
KO	KO_cell_8	K46_3_KO_J6_143.tif	granule	0.219	1341	0	0.009	0.3416	1	0	0	0	0	0	2	Clear halo
KO	KO_cell_8	K46_3_KO_J6_143.tif	granule	1955	0.7574	5	0.0159	0.6177	0.5	3	0	3	2	314465	1	Half a halo
KO	KO_cell_8	K46_3_KO_J6_143.tif	granule	0.7295	1939-01-01	3	0.0168	0.5964	1	0	0	0	3	178571	2	Clear halo
KO	KO_cell_8	K46_3_KO_J6_143.tif	granule	0.5893	2024-07-01	1	0.0189	0.6177	1	0	0	0	1	52.91	2	Clear halo
KO	KO_cell_8	K46_3_KO_J6_143.tif	granule	0.9018	0.2609	0	0.0063	0.2892	1	0	0	0	0	0	2	Clear halo
KO	KO_cell_8	K46_3_KO_J6_143.tif	granule	1715	1536	3	0.0214	0.655	1	0	0	0	3	140187	2	Clear halo
KO	KO_cell_8	K46_3_KO_J6_143.tif	granule	1084	1514	0	0.0195	0.655	1	0	0	0	0	0	2	Clear halo
KO	KO_cell_8	K46_3_KO_J6_143.tif	granule	0.3771	1945-01-01	0	0.0085	0.3349	1	0	0	0	0	0	2	Clear halo
KO	KO_cell_8	K46_3_KO_J6_143.tif	granule	0.1061	2024-04-01	4	0.01	0.3681	1	2	2	4	0	400	2	Clear halo
KO	KO_cell_8	K46_3_KO_J6_143.tif	granule	0.7844	0.653	1	0.0134	0.5165	1	0	1	1	0	74627	2	Clear halo
KO	KO_cell_8	K46_3_KO_J6_143.tif	granule	0.7608	1021	1	0.006	0.3568	1	1	0	1	0	166667	2	Clear halo
KO	KO_cell_8	K46_3_KO_J6_143.tif	granule	1786	1114	1	0.0101	0.3754	0.5	0	0	0	1	99.01	1	Half a halo
KO	KO_cell_8	K46_3_KO_J6_132.tif	granule	0.0454	1217	1	0.0094	0.4366	0.5	0	1	1	0	106383	1	Half a halo
KO	KO_cell_8	K46_3_KO_J6_132.tif	granule	0.1666	0.5567	3	0.0085	0.3346	1	1	0	1	2	352941	2	Clear halo
KO	KO_cell_8	K46_3_KO_J6_132.tif	granule	2039	1272	0	0.0112	0.3811	1	0	0	0	0	0	2	Clear halo
KO	KO_cell_8	K46_3_KO_J6_132.tif	granule	1733	0.0464	4	0.0121	0.4899	1	0	0	0	4	330579	2	Clear halo
KO	KO_cell_8	K46_3_KO_J6_132.tif	granule	0.9787	0.8319	4	0.0186	0.4923	1	0	1	1	3	215054	2	Clear halo
KO	KO_cell_8	K46_3_KO_J6_132.tif	granule	2151	1191	2	0.0095	0.3655	1	1	0	1	1	210526	2	Clear halo
KO	KO_cell_8	K46_3_KO_J6_132.tif	granule	0.4295	1399	2	0.0264	0.7402	1	1	0	1	1	75758	2	Clear halo
KO	KO_cell_8	K46_3_KO_J6_132.tif	granule	0.2503	1091	7	0.0257	0.7455	1	1	2	3	4	272374	2	Clear halo
KO	KO_cell_8	K46_3_KO_J6_132.tif	granule	0.4528	1166	1	0.0105	0.37	0.5	0	0	0	1	95238	1	Half a halo
KO	KO_cell_8	K46_3_KO_J6_132.tif	granule	0.6487	0.0901	7	0.0068	0.3431	0.5	5	0	5	2	1029412	1	Half a halo
KO	KO_cell_8	K46_3_KO_J6_132.tif	granule	0.5035	0.962	0	0.009	0.4313	0.5	0	0	0	0	0	1	Half a halo
KO	KO_cell_8	K46_3_KO_J6_132.tif	cytosol	1107	0.8142	7	2824	40.44	NA	0	0	0	7	2479	NA	NA
KO	KO_cell_8	K46_3_KO_J6_132.tif	granule	1451	1325	1	0.0089	0.4366	0.5	1	0	1	0	112.36	1	Half a halo
KO	KO_cell_8	K46_3_KO_J6_132.tif	granule	0.376	1581	3	0.0173	0.5644	1	0	0	0	3	173.41	2	Clear halo
KO	KO_cell_8	K46_3_KO_J6_132.tif	granule	1262	0.125	1	0.0121	0.3974	1	1	0	1	0	82645	2	Clear halo
KO	KO_cell_8	K46_3_KO_J6_132.tif	granule	1817	0.9334	2	0.0145	0.4514	1	0	1	1	1	137931	2	Clear halo
KO	KO_cell_8	K46_3_KO_J6_132.tif	granule	1095	1241	4	0.0159	0.4582	1	2	0	2	2	251572	2	Clear halo
KO	KO_cell_8	K46_3_KO_J6_132.tif	granule	0.2366	0.7247	0	0.0142	0.4362	1	0	0	0	0	0	2	Clear halo
KO	KO_cell_8	K46_3_KO_J6_132.tif	granule	1344	1475	1	0.0105	0.3702	1	1	0	1	0	95238	2	Clear halo
KO	KO_cell_8	K46_3_KO_J6_132.tif	granule	2051	1603	0	0.0087	0.4313	0.5	0	0	0	0	0	1	Half a halo
KO	KO_cell_8	K46_3_KO_J6_132.tif	granule	0.8741	1089	2	0.0116	0.3971	1	1	1	2	0	172414	2	Clear halo
KO	KO_cell_8	K46_3_KO_J6_132.tif	granule	0.1678	1484	1	0.0125	0.5431	1	0	1	1	0	80	2	Clear halo
KO	KO_cell_8	K46_3_KO_J6_132.tif	granule	0.5998	1125	7	0.0136	0.4246	1	3	2	5	2	514706	2	Clear halo
KO	KO_cell_8	K46_3_KO_J6_132.tif	granule	1528	0.5756	3	0.0138	0.4252	1	0	1	1	2	217391	2	Clear halo
KO	KO_cell_8	K46_3_KO_J6_132.tif	granule	1656	0.3719	1	0.0134	0.5325	1	1	0	1	0	74627	2	Clear halo
KO	KO_cell_8	K46_3_KO_J6_132.tif	granule	1834	0.3277	1	0.0132	0.4137	1	0	0	0	1	75758	2	Clear halo
KO	KO_cell_8	K46_3_KO_J6_132.tif	granule	0.8171	1935-01-01	0	0.012	0.5005	1	0	0	0	0	0	2	Clear halo
KO	KO_cell_8	K46_3_KO_J6_132.tif	granule	1824	1424	9	0.0201	0.639	0	0	0	0	9	447761	0	Without halo
KO	KO_cell_8	K46_3_KO_J6_132.tif	granule	0.623	0.8103	5	0.0163	0.6656	0.5	3	0	3	2	306748	1	Half a halo
KO	KO_cell_8	K46_3_KO_J6_135.tif	granule	0.6549	0.4231	1	0.0115	0.4899	1	0	0	0	1	86957	2	Clear halo
KO	KO_cell_8	K46_3_KO_J6_135.tif	granule	0.5734	0.8417	2	0.0164	0.5751	1	2	0	2	0	121951	2	Clear halo
KO	KO_cell_8	K46_3_KO_J6_135.tif	granule	0.6816	0.6517	0	0.0089	0.426	1	0	0	0	0	0	2	Clear halo
KO	KO_cell_8	K46_3_KO_J6_135.tif	granule	0.9571	0.5798	3	0.0147	0.5538	1	2	0	2	1	204082	2	Clear halo
KO	KO_cell_8	K46_3_KO_J6_135.tif	granule	1698	1105	0	0.0075	0.3109	0	0	0	0	0	0	0	Without halo
KO	KO_cell_8	K46_3_KO_J6_135.tif	granule	0.6274	1608	1	0.0082	0.3994	1	0	0	0	1	121951	2	Clear halo
KO	KO_cell_8	K46_3_KO_J6_135.tif	granule	0.57	0.5219	4	0.0131	0.5325	1	1	1	2	2	305344	2	Clear halo
KO	KO_cell_8	K46_3_KO_J6_135.tif	granule	1642	1336	4	0.0107	0.5005	0.5	2	0	2	2	373832	1	Half a halo
KO	KO_cell_8	K46_3_KO_J6_135.tif	granule	1298	0.4374	6	0.0129	0.5059	1	2	1	3	3	465116	2	Clear halo
KO	KO_cell_8	K46_3_KO_J6_135.tif	granule	1236	1554	9	0.0067	0.2987	1	3	2	5	4	1343284	2	Clear halo
KO	KO_cell_8	K46_3_KO_J6_135.tif	granule	0.9909	1177	0	0.0201	0.6337	1	0	0	0	0	0	2	Clear halo
KO	KO_cell_8	K46_3_KO_J6_135.tif	granule	1903	1002	3	0.0134	0.5165	1	1	1	2	1	223881	2	Clear halo
KO	KO_cell_8	K46_3_KO_J6_135.tif	granule	1337	1019	1	0.0107	0.3752	1	0	0	0	1	93458	2	Clear halo
KO	KO_cell_8	K46_3_KO_J6_135.tif	granule	1399	1372	15	0.0503	0.8082	1	3	1	4	11	298211	2	Clear halo
KO	KO_cell_8	K46_3_KO_J6_135.tif	granule	1859	1558	2	0.0109	0.3755	1	0	1	1	1	183486	2	Clear halo
KO	KO_cell_8	K46_3_KO_J6_135.tif	granule	0.2246	0.1853	0	0.0159	0.5751	1	0	0	0	0	0	2	Clear halo
KO	KO_cell_8	K46_3_KO_J6_135.tif	granule	0.3755	0.0876	2	0.0116	0.4846	1	0	0	0	2	172414	2	Clear halo
KO	KO_cell_8	K46_3_KO_J6_135.tif	cytosol	1107	0.8154	5	3124	31.87	NA	0	0	0	5	1601	NA	NA
KO	KO_cell_8	K46_3_KO_J6_135.tif	granule	0.9257	0.9222	1	0.0099	0.3622	1	0	0	0	1	101.01	2	Clear halo
KO	KO_cell_8	K46_3_KO_J6_135.tif	granule	0.634	1037	1	0.0173	0.5964	1	1	0	1	0	57803	2	Clear halo
KO	KO_cell_8	K46_3_KO_J6_135.tif	granule	1117	1004	0	0.012	0.3943	1	0	0	0	0	0	2	Clear halo
KO	KO_cell_8	K46_3_KO_J6_135.tif	granule	1123	0.142	0	0.0064	0.3674	0	0	0	0	0	0	0	Without halo
KO	KO_cell_8	K46_3_KO_J6_135.tif	granule	1208	0.7717	1	0.0097	0.3549	1	1	0	1	0	103093	2	Clear halo
KO	KO_cell_8	K46_3_KO_J6_136.tif	granule	0.9281	0.2864	3	0.0198	0.6496	1	1	1	2	1	151515	2	Clear halo
KO	KO_cell_8	K46_3_KO_J6_136.tif	granule	0.7128	0.6155	0	0.0065	0.3727	0.5	0	0	0	0	0	1	Half a halo
KO	KO_cell_8	K46_3_KO_J6_136.tif	granule	1338	1374	3	0.0178	0.607	1	0	0	0	3	168539	2	Clear halo
KO	KO_cell_8	K46_3_KO_J6_136.tif	granule	0.845	1004	5	0.0186	0.6283	1	2	2	4	1	268817	2	Clear halo
KO	KO_cell_8	K46_3_KO_J6_136.tif	granule	1355	0.5629	3	0.0081	0.4153	0.5	1	0	1	2	370.37	1	Half a halo
KO	KO_cell_8	K46_3_KO_J6_136.tif	granule	1466	0.4173	1	0.0138	0.5378	1	0	1	1	0	72464	2	Clear halo
KO	KO_cell_8	K46_3_KO_J6_136.tif	granule	1778	1126	0	0.0109	0.3761	0.5	0	0	0	0	0	1	Half a halo
KO	KO_cell_8	K46_3_KO_J6_136.tif	granule	0.7783	1264	0	0.0074	0.426	0	0	0	0	0	0	0	Without halo
KO	KO_cell_8	K46_3_KO_J6_136.tif	granule	1968	0.3863	0	0.0131	0.5431	0	0	0	0	0	0	0	Without halo
KO	KO_cell_8	K46_3_KO_J6_136.tif	cytosol	1061	0.8263	3	2918	40.12	NA	0	0	0	3	1028	NA	NA
KO	KO_cell_8	K46_3_KO_J6_136.tif	granule	0.3618	2024-06-01	0	0.0114	0.4686	1	0	0	0	0	0	2	Clear halo
KO	KO_cell_8	K46_3_KO_J6_136.tif	granule	0.1571	1332	2	0.0161	0.5964	1	1	0	1	1	124224	2	Clear halo
KO	KO_cell_8	K46_3_KO_J6_136.tif	granule	0.3714	1373	0	0.0141	0.5591	1	0	0	0	0	0	2	Clear halo
KO	KO_cell_8	K46_3_KO_J6_136.tif	granule	1107	0.1134	1	0.0112	0.4739	1	0	0	0	1	89286	2	Clear halo
KO	KO_cell_8	K46_3_KO_J6_136.tif	granule	1971-01-01	0.0505	9	0.0063	0.286	1	3	2	5	4	1428571	2	Clear halo
KO	KO_cell_8	K46_3_KO_J6_136.tif	granule	1556	1138	3	0.0111	0.4899	1	0	1	1	2	270.27	2	Clear halo
KO	KO_cell_8	K46_3_KO_J6_136.tif	granule	0.5597	1096	0	0.0082	0.442	0	0	0	0	0	0	0	Without halo
KO	KO_cell_8	K46_3_KO_J6_136.tif	granule	0.6244	1277	11	0.0241	0.6869	0	2	2	4	7	456432	0	Without halo
KO	KO_cell_8	K46_3_KO_J6_136.tif	granule	0.5174	0.7052	3	0.0224	0.6709	1	1	0	1	2	133929	2	Clear halo
KO	KO_cell_8	K46_3_KO_J6_136.tif	granule	1511	0.861	1	0.0083	0.426	0	0	0	0	1	120482	0	Without halo
KO	KO_cell_8	K46_3_KO_J6_136.tif	granule	2088	0.9777	1	0.018	0.6124	1	0	0	0	1	55556	2	Clear halo
KO	KO_cell_8	K46_3_KO_J6_136.tif	granule	1747	0.6764	8	0.0218	0.6976	1	0	7	7	1	366972	2	Clear halo
KO	KO_cell_8	K46_3_KO_J6_136.tif	granule	0.3372	0.8317	3	0.0169	0.623	1	2	1	3	0	177515	2	Clear halo
KO	KO_cell_8	K46_3_KO_J6_136.tif	granule	0.6941	1961-01-01	0	0.0098	0.4579	1	0	0	0	0	0	2	Clear halo
KO	KO_cell_8	K46_3_KO_J6_136.tif	granule	2081	0.7337	0	0.0113	0.4899	1	0	0	0	0	0	2	Clear halo
KO	KO_cell_8	K46_3_KO_J6_136.tif	granule	1709	1011	0	0.0074	0.3149	0.5	0	0	0	0	0	1	Half a halo
KO	KO_cell_8	K46_3_KO_J6_136.tif	granule	0.5222	1614	0	0.0074	0.4047	1	0	0	0	0	0	2	Clear halo
KO	KO_cell_8	K46_3_KO_J6_136.tif	granule	0.8373	0.3989	0	0.0081	0.4047	1	0	0	0	0	0	2	Clear halo
KO	KO_cell_8	K46_3_KO_J6_136.tif	granule	1463	0.7003	0	0.0119	0.4952	1	0	0	0	0	0	2	Clear halo
KO	KO_cell_8	K46_3_KO_J6_136.tif	granule	0.6722	0.9039	2	0.0253	0.7242	1	2	0	2	0	79051	2	Clear halo
KO	KO_cell_8	K46_3_KO_J6_136.tif	granule	1436	1961-01-01	0	0.0065	0.3674	0	0	0	0	0	0	0	Without halo
KO	KO_cell_8	K46_3_KO_J6_136.tif	granule	1645	1287	2	0.0159	0.5911	1	0	2	2	0	125786	2	Clear halo
KO	KO_cell_9	K46_3_KO_J6_155.tif	granule	0.692	0.5083	0	0.0051	0.3408	0.5	0	0	0	0	0	1	Half a halo
KO	KO_cell_9	K46_3_KO_J6_155.tif	granule	1103	1574	4	0.0189	0.607	1	1	1	2	2	211.64	2	Clear halo
KO	KO_cell_9	K46_3_KO_J6_155.tif	granule	0.8032	0.8753	1	0.0131	0.5165	1	0	0	0	1	76336	2	Clear halo
KO	KO_cell_9	K46_3_KO_J6_155.tif	granule	0.5704	0.4228	10	0.0068	0.4207	0.5	5	0	5	5	1470588	1	Half a halo
KO	KO_cell_9	K46_3_KO_J6_155.tif	granule	0.7865	1514	0	0.006	0.4047	0	0	0	0	0	0	0	Without halo
KO	KO_cell_9	K46_3_KO_J6_155.tif	granule	1378	0.4427	0	0.0122	0.4031	1	0	0	0	0	0	2	Clear halo
KO	KO_cell_9	K46_3_KO_J6_155.tif	granule	0.0407	1077	3	0.0114	0.4792	1	1	0	1	2	263158	2	Clear halo
KO	KO_cell_9	K46_3_KO_J6_155.tif	granule	0.9527	0.5595	2	0.0134	0.5591	1	1	0	1	1	149254	2	Clear halo
KO	KO_cell_9	K46_3_KO_J6_155.tif	granule	1285	0.3636	1	0.009	0.3408	1	0	0	0	1	111111	2	Clear halo
KO	KO_cell_9	K46_3_KO_J6_155.tif	granule	0.7612	0.6218	2	0.0082	0.4207	0.5	2	0	2	0	243902	1	Half a halo
KO	KO_cell_9	K46_3_KO_J6_155.tif	granule	1061	0.8647	11	0.0191	0.6337	1	4	1	5	6	575916	2	Clear halo
KO	KO_cell_9	K46_3_KO_J6_155.tif	granule	1009	0.3291	1	0.0118	0.5005	0	0	0	0	1	84746	0	Without halo
KO	KO_cell_9	K46_3_KO_J6_155.tif	granule	0.5027	1118	4	0.0141	0.5272	1	3	1	4	0	283688	2	Clear halo
KO	KO_cell_9	K46_3_KO_J6_155.tif	granule	1736	0.6581	1	0.0091	0.4526	0.5	1	0	1	0	109.89	1	Half a halo
KO	KO_cell_9	K46_3_KO_J6_155.tif	granule	0.243	1347	2	0.0156	0.5644	1	0	0	0	2	128205	2	Clear halo
KO	KO_cell_9	K46_3_KO_J6_155.tif	granule	0.2082	1129	3	0.009	0.4313	1	1	0	1	2	333333	2	Clear halo
KO	KO_cell_9	K46_3_KO_J6_155.tif	granule	0.6078	1214	0	0.0092	0.442	1	0	0	0	0	0	2	Clear halo
KO	KO_cell_9	K46_3_KO_J6_155.tif	granule	0.8732	1612	5	0.0078	0.3994	1	2	0	2	3	641026	2	Clear halo
KO	KO_cell_9	K46_3_KO_J6_155.tif	granule	1136	0.1603	6	0.0152	0.5591	1	5	0	5	1	394737	2	Clear halo
KO	KO_cell_9	K46_3_KO_J6_155.tif	cytosol	1105	0.8252	30	3181	2024-02-29	NA	0	0	0	30	9431	NA	NA
KO	KO_cell_9	K46_3_KO_J6_155.tif	granule	0.7959	0.3141	4	0.0106	0.4686	0.5	0	0	0	4	377358	1	Half a halo
KO	KO_cell_9	K46_3_KO_J6_155.tif	granule	0.6264	1389	2	0.0093	0.4473	0.5	0	2	2	0	215054	1	Half a halo
KO	KO_cell_9	K46_3_KO_J6_155.tif	granule	0.3914	0.2893	0	0.0102	0.4526	1	0	0	0	0	0	2	Clear halo
KO	KO_cell_9	K46_3_KO_J6_155.tif	granule	1246	1055	3	0.0143	0.5378	1	0	2	2	1	209.79	2	Clear halo
KO	KO_cell_9	K46_3_KO_J6_155.tif	granule	0.6794	0.2896	0	0.006	0.3727	1	0	0	0	0	0	2	Clear halo
KO	KO_cell_9	K46_3_KO_J6_155.tif	granule	1075	2018-01-01	0	0.0089	0.426	1	0	0	0	0	0	2	Clear halo
KO	KO_cell_9	K46_3_KO_J6_155.tif	granule	1232	1265	1	0.0052	0.3355	0	0	0	0	1	192308	0	Without halo
KO	KO_cell_9	K46_3_KO_J6_155.tif	granule	1493	0.0563	4	0.0158	0.5485	1	1	1	2	2	253165	2	Clear halo
KO	KO_cell_9	K46_3_KO_J6_155.tif	granule	1592	0.4932	1	0.0118	0.5165	1	0	1	1	0	84746	2	Clear halo
KO	KO_cell_9	K46_3_KO_J6_155.tif	granule	0.8314	1248	1	0.0137	0.5325	1	1	0	1	0	72993	2	Clear halo
KO	KO_cell_9	K46_3_KO_J6_155.tif	granule	1473	1137	1	0.0092	0.4473	1	1	0	1	0	108696	2	Clear halo
KO	KO_cell_9	K46_3_KO_J6_163.tif	granule	1695	0.943	1	0.0082	0.41	0.5	0	0	0	1	121951	1	Half a halo
KO	KO_cell_9	K46_3_KO_J6_163.tif	granule	1612	1215	2	0.0168	0.5911	1	1	0	1	1	119048	2	Clear halo
KO	KO_cell_9	K46_3_KO_J6_163.tif	granule	2137	1382	12	0.0062	0.4153	0	0	0	0	12	1935484	0	Without halo
KO	KO_cell_9	K46_3_KO_J6_163.tif	granule	0.4678	0.093	1	0.0076	0.4473	0	0	0	0	1	131579	0	Without halo
KO	KO_cell_9	K46_3_KO_J6_163.tif	granule	0.4292	1449	1	0.012	0.5005	1	0	0	0	1	83333	2	Clear halo
KO	KO_cell_9	K46_3_KO_J6_163.tif	granule	1249	1446	2	0.0078	0.41	0.5	1	0	1	1	256.41	1	Half a halo
[truncated: 179 more rows]

## Sheet: Fig. 5l
PROINS secretion (pmol/L) / PROINS content (pmol)
		IIR+/+							IIR-/-
		n = 1	n = 2	n = 3	n = 4	n = 5	Median	SD	n = 1	n = 2	n = 3	n = 4	n = 5	Median	SD
	low Glc (5.5 mM)	459.0797	380.1276	577.4429	486.7335	543.7547	489.4277	76.76729	985.5678	1257.306		1446.631	3565.412	1813.729	1183.020
	high Glc (20 mM)	506.5789	679.2261	3936.444	787.3645	725.8772	1327.098	1462.400	1945.285	1926.371		2075.922	6119.926	3016.876	2069.768
