# Supplementary material for: Inceptor binds to and directs insulin towards lysosomal degradation in β cells
Source: Nat Metab. 2024 Nov 25;6(12):2374–90. doi: 10.1038/s42255-024-01164-y (PMC11659164; doi:10.1038/s42255-024-01164-y)
Supplement: Supplementary file 7 — Statistical source data. [file 42255_2024_1164_MOESM7_ESM.xlsx]

## Sheet: Fig. 6c
Percentage of human mAB-positive cells in the PROINS-positive population measured by flow cytometry
	Isotype control	mAB
n = 1	8.63	68.7
n = 2	2.36	82
n = 3	0.89	67.5
Mean	3.960	72.73
SD	4.111	8.048

## Sheet: Fig. 6f
mAB washout. Median human mAB intensity in mAB+/INS+ population measured by flow cytometry
	Hours	n = 1	n = 2	n = 3	n = 4	Mean	SD
	0	3975	3511	4142	4389	4004.25	370.207
	2	3590	2992	3816	4066	3616	459.185
	6	3132	2755	3511	3590	3247	384.115
	24	2480	2270	2377	2534	2415.25	116.697
	48	2266	2168	1953	2193	2145	134.583
	168	2111	1928	1801	2103	1985.75	149.335

## Sheet: Fig. 6g
PROINS content measured by ELISA (pmol / 1000 C-PEP+ cells)
	Isotype control	mAB
n = 1	0.479706152	0.692640693
n = 2	0.081866538	0.04784953
n = 3	0.092234479	0.206333606
n = 4	0.691333626	0.848484848
n = 5	0.064521237	0.150610969
n = 6	0.216669703	0.275519422
n = 7	0.228467412	0.336577453
n = 8	0.133294856	0.193961074
n = 9	0.217933238	0.184050433
n = 10	0.162208366	0.159718876
Mean	0.2368	0.3096
SD	0.1992	0.2571

## Sheet: Fig. 6h
INS content measured by ELISA (uU / 1000 C-PEP+ cells)
	Isotype control	mAB
n = 1	1471.47837	2516.98364
n = 2	386.946977	263.216532
n = 3	771.319935	1745.7345
n = 4	932.599266	1017.04879
n = 5	362.62458	867.231752
n = 6	571.80739	1008.91835
n = 7	570.099379	942.106992
n = 8	460.591277	393.921725
n = 9	461.277795	480.045368
n = 10	529.16575	508.701623
Mean	651.8	974.4
SD	336.6	690.7

## Sheet: Fig. 6i
PROINS / INS
	Isotype control	mAB
n = 1	0.04673295	0.03739768
n = 2	0.0304637	0.02864471
n = 3	0.01839658	0.0176877
n = 4	0.13270169	0.11830401
n = 5	0.02710681	0.02678755
n = 6	0.05587317	0.04038811
n = 7	0.05810977	0.05181962
n = 8	0.03833695	0.04178015
n = 9	0.06715627	0.05249945
n = 10	0.07421799	0.06555869
Mean	0.05491	0.04809
SD	0.03271	0.02836

## Sheet: Fig. 6j
dGSIS. INS secretion (uIU/ug DNA)
		Isotype control					mAB
	min	n = 1	n = 2	n = 3	Mean	SE	n = 1	n = 2	n = 3	Mean	SE
	2	3.106509	4.769268	39.99916	15.95831	12.03000	50.44715	4.491726	35.07002	30.00297	13.50594
	4	2.810651	31.65356	40.21001	24.89141	11.31331	33.78049	30.2476	51.8865	38.63820	6.702201
	6	2.810651	34.43019	29.87813	22.37299	9.869045	24.9187	33.66928	33.54125	30.70974	2.895758
	8	2.021696	18.68508	17.64855	12.78511	5.390018	18.82114	15.26689	18.55929	17.54911	1.143609
	10	2.416174	10.68185	10.69034	7.929455	2.756641	18.08943	7.35349	12.13845	12.527123	3.105286
	12	3.402367	14.85224	127.9256	48.72674	39.73714	308.8211	92.95757	253.9901	218.5896	64.77953
	14	42.15976	39.70034	28.613	36.82437	4.166617	248.1707	45.29053	36.59879	110.0200	69.12090
	16	43.14596	27.20007	9.636065	26.66070	9.677232	131.0163	8.883912	7.552131	49.15078	40.93456
	18	30.52268	9.40787	16.17256	18.70104	6.225049	63.78049	9.294513	17.94778	30.34093	16.90535
	20	16.3215	7.208345	18.49197	14.00727	3.456722	33.61789	9.456265	9.998165	17.69077	7.965095
	22	10.99606	7.153901	14.06402	10.73799	1.998948	27.27642	25.90519	7.857885	20.34650	6.256841
	24	8.234714	6.696574	11.53376	8.821683	1.426884	23.86179	21.17706	7.552131	17.53033	5.048935
	26	6.163708	5.346371	12.58803	8.032703	2.289852	17.27642	19.7835	6.02336	14.36109	4.231222
	28	4.881657	4.192164	13.85316	7.642327	3.111789	13.21138	26.53975	3.577325	14.4428183	6.657216

## Sheet: Fig. 6l
	Pxab Ctrl	2G6 ON	B2 IIR KO
		3.68243	0.2891
	3.91158	4.54397	0.55035
	3.52264	3.91199	0.66517
	3.12814	3.65518	0.674679
	3.86116	3.80098	0.706602
	3.89546	4.0003	0.267858
	4.00526	4.54043	0.392975
	4.5268	4.37322	0.526971
	4.09304	3.92817	0.628135
	3.86074	3.7301	0.383947
	3.45265	4.29193	0.365899
	4.3437	3.90881	0.743903
	3.63573	3.73181	0.523254
	3.55218	3.7786	0.267052
	3.75367	4.17564	0.334796
	3.8414	4.27898	0.315046
	3.58183	3.93438	0.306135
	3.60346	4.08395	0.254338
	3.07047	3.51197
	4.01431	4.22382	0.337656
	3.35857	3.23365	0.633602
	4.48311	4.2224	0.334012
	5.21712	3.96441
	4.75022	3.7137
	4.75142	3.8251	0.29422
	4.57902	4.03337	0.338048
	5.02521	4.01378	0.309329
	4.56829	4.23761	0.315353
	4.78515	4.0206	0.318714
	4.16507	4.1276	0.32562
	4.6123	4.25098	0.302
	3.7615	3.79381	0.255334
	4.46891	4.24352	0.394281
	4.25714	4.19182	0.282645
	4.00701	4.29423	0.293806
	4.13673	4.736	0.282793
	4.32544	4.62146	0.345877
	4.14806	4.23009	0.293753
	4.17639	4.34106	0.352492
	5.01295	3.80729	0.498823
	4.19006	3.92881	0.562364
	4.6767	3.97313	0.24579
	4.43182	4.25771	0.278699
	4.53162	3.67845	0.310094
	4.76544	3.81071	0.350582
	4.65516	4.00214	0.294235
	4.65151	3.52158	0.291051
	4.58395	3.35751	0.310866
	4.80623	3.66183	0.268365
	4.83283	4.28724	0.284147
	4.92844	3.41027	0.301744
	4.74172	4.05927	0.445368
	4.35877	3.58648	0.387156
	4.56289	3.63772	0.326562
	4.24165	3.49653	0.268771
	4.82861	3.24792	0.263048
	4.67345	3.61752	0.269817
	4.57609	3.72413	0.263711
	4.5662	3.11198	0.460544
	4.11434	3.65104	0.722142
	4.39449	3.44795	0.405178
	4.02527	4.26076	0.279063
	3.99239	3.45677	0.242845
	3.87508	3.40786	0.256947
	4.20203	3.54139	0.307667
	4.60266	3.64961	0.370744
	3.88748	4.10963	0.2564
	4.61486	3.88986	0.23176
	3.94235	3.83631	0.337605
	4.94563	3.98122	0.617516
	4.47049	4.3461	0.289468
	4.81914	4.52254	0.279414
	4.93277	3.5778	0.412302
	4.8218	4.14537	0.327601
	4.74575	4.76767	0.268641
	4.75819	3.97333	0.421527
	4.88886	4.58439	0.288441
	5.01532	4.37844	0.266297
	4.56293	4.78478	0.536658
	4.55521	4.57651	0.718262
	4.81994	4.37089	0.250632
	4.86418	4.20263	0.247111
	4.75221	4.34272	0.286182
	5.3594	4.2435	0.244442
	4.325	4.61972	0.545865
	4.77929	4.17544	0.250509
	4.74619	4.22905	0.311058
	3.49904	4.20159	0.411068
	4.29782	4.32067	0.275608
	4.34142	4.23107	0.359363
	4.65101	4.02818	0.350074
	4.70461	3.87541	0.532804
	4.41842	4.25188	0.339709
	4.51186	4.13934	0.329315
	4.17567	4.39099	0.342306
	4.4631	4.34205	0.356291
	4.47374	4.31541	0.569047
	4.67628	5.03806	0.345886
	4.66456	4.38309	0.334849
	4.55811	5.17434	0.468852
	4.8317	5.39854	0.370498
	4.77508	4.35174	0.366112
	4.482	3.91245	0.486343
	4.93278	3.81855	0.368369
	4.6606	3.41128	0.563253
	5.42485	3.84555	0.334953
	5.16454	3.56461	0.552439
	5.2279	2.94593	0.350189
	5.69424	3.4201	0.406116
	4.85303	3.73502	0.564803
	4.43743	3.55902	0.497081
	4.58765	3.79238	0.518361
	4.66045	3.05553	0.3215
	3.39945	3.41125	0.329431
	4.28213	3.66189	0.435882
	4.66387	3.28259	0.407238
	4.40297	3.2438	0.434636
	4.27024	3.32927	0.434874
	3.74281	3.54882	0.400882
	4.33012	2.8359	0.369581
	4.31527	3.22472	0.402319
	4.66244	2.97171	0.366827
	4.37107	3.11267	0.704549
	4.55488	3.82376	0.416873
	4.81281	3.0585	0.523878
	4.93333	3.08566	0.781345
	4.13281	3.18431	0.421043
	4.13166	3.23095
	5.00945	3.02709	0.772232
	4.95102	2.74905	0.522038
	4.55963	3.27394	0.543286
	4.61979	2.45676	0.351298
	4.89158	3.12817	0.530454
	4.53336	3.04919	0.662832
	4.57832	3.08757	0.389351
	4.41422	3.03298	0.590461
	4.87763	3.06297	0.592246
	4.91671	3.03142	0.564584
	3.92997	2.9343	0.433498
	3.44701	3.18037	0.481256
	3.14332	2.98674	0.354141
	3.24693	3.09033	0.35642
	3.48322	3.77923	0.474341
	3.33598	3.62268	0.37685
	3.72479	3.24591	0.375522
	3.38659	3.5536	0.570083
	3.62763	3.27271	0.353279
	3.08337	3.21826
	4.08522	3.62624	0.367669
	4.12919	3.36963	0.418778
	3.87078	3.22638	0.769765
	4.20975	3.97254	0.425778
		3.18745	0.446014
		3.86545	0.4213
		3.89522	0.39991
		3.77772
		3.93548
		3.56656
		3.23317
		3.3818
		3.48073
		3.39043
		3.29405
		3.26249
		3.65281
		3.57485
		3.81302
		4.29771
		4.61864
		3.82567
		4.02865
		4.22051
		3.78242
		3.64155
		4.11463
		3.42797
		3.80176
		3.47711
		3.36707
		3.89179
		3.66097
		3.72823
		3.75299
		3.87346
		4.57814
		4.92677
		4.49909
		4.06712
		4.85022
		3.80705
		4.05787
		4.31526
		4.18486
		3.81781
		3.93307
		4.25603
		4.88423
		3.95963
		3.84565
		4.02004
		4.55174
		4.25546
		4.40816
		4.31088
		4.45269
		4.44067
		3.95503
		4.2657
		3.97766
		2.93577
		3.80392
		4.03981
		3.55603
		3.75716
		3.85853
		3.75031
		3.63633
		3.31742
		3.80556
		3.90115
		3.34307
		3.55042
		4.55561
		3.56388
		3.40894
		3.19775
		3.3847
		3.52781
		3.29035
		3.93454
		3.49971
		4.7891
		4.17901
		3.6052
		3.69111
		3.81684
		3.97064
		3.65902
		4.15024
		4.13316
		4.04597
		4.06735
		3.84546
		3.53332
		3.15369
		3.12648
		3.28734
		3.97815
		3.09251
		3.28947
		3.29234
		3.04378
		3.62886
		3.08923
		3.0384
		3.00355
		2.93269
		3.24705
		3.05105
		3.38651
		3.10589
		3.02933
		3.027
		2.68819
		2.93216
		2.68138
		3.06172
		3.20216
		2.90677
		2.86461
		3.18423
		3.08146
		3.07392
		3.34039
		3.23562
		3.61514
		3.188
		3.50851
		3.18098
		3.67374
		3.22657
		3.30363
		3.7258
		3.36284
		3.28706
		3.92019
		3.61041
		3.61977
		4.4363
		3.63601
		3.51939
		3.46214
		3.45544
		3.352
		3.77989
