# Supplementary material for: Inceptor binds to and directs insulin towards lysosomal degradation in β cells
Source: Nat Metab. 2024 Nov 25;6(12):2374–90. doi: 10.1038/s42255-024-01164-y (PMC11659164; doi:10.1038/s42255-024-01164-y)
Supplement: Supplementary file 8 — Statistical source data. [file 42255_2024_1164_MOESM8_ESM.xlsx]

## Sheet: ED Fig. 1d
Percentage of inceptor+ cells measured by flow cytometry
	hiPSCs	S1	S2	S3	S4	S5	S6
n = 1	0.065	1.82	9.53	34.3	19.4	34.6	98.4
n = 2	0.062	3.41	14.6	39.7	17.5	40.3	96.9
n = 3	0.14	0.5	32.3	61.7	26.3	34.2	97.3
n = 4	0.21						94.3
n = 5	0.1
Mean	0.1154	1.910	18.81	45.23	21.07	36.37	96.73
SD	0.06161	1.457	11.95	14.51	4.631	3.412	1.737

## Sheet: ED Fig. 1e
Median inceptor intensity of inceptor+ cells measured by flow cytometry
	S2	S3	S4	S5	S6
n = 1	137	124	155	216	411
n = 2	114	115	142	212	322
n = 3	115	123	158	274	595
n = 4					518
Mean	122.0	120.7	151.7	234.0	461.5
SD	13.00	4.933	8.505	34.70	119.8

## Sheet: ED Fig. 1g
Median inceptor intensity in sub-populations of S6 measured by flow cytometry
	C-PEP+ GCG-	GCG+ C-PEP-	GCG- C-PEP-
n = 1	492	522	264
n = 2	342	435	207
n = 3	566	823	378
n = 4	614	1052	292
Mean	503.5	708.0	285.3
SD	118.8	283.2	71.23
