# Supplementary material for: Inceptor binds to and directs insulin towards lysosomal degradation in β cells
Source: Nat Metab. 2024 Nov 25;6(12):2374–90. doi: 10.1038/s42255-024-01164-y (PMC11659164; doi:10.1038/s42255-024-01164-y)
Supplement: Supplementary file 9 — Statistical source data. [file 42255_2024_1164_MOESM9_ESM.xlsx]

## Sheet: ED Fig. 3c
Pergentage of FOXA2+/SOX17+ cells at S1 measured by flow cytometry
	IIR+/+;C-PEP-Cherry	IIR-/-;C-PEP-Cherry
n = 1	94.4	96.1
n= 2	98.1	88.6
n = 3	91.1	86
Mean	94.53	90.23
SD	3.502	5.244

## Sheet: ED Fig. 3f
Pergentage of PDX1+/NKX6-1+ cells at S4 measured by flow cytometry
	IIR+/+;C-PEP-Cherry	IIR-/-;C-PEP-Cherry
n = 1	45	65.3
n= 2	61.2	43.7
n = 3	59.4	51.6
Mean	55.20	53.53
SD	8.879	10.93

## Sheet: ED Fig. 3i
Pergentage of NKX2-2+ cells at S5 measured by flow cytometry
	IIR+/+;C-PEP-Cherry	IIR-/-;C-PEP-Cherry
n = 1	33.5	35.3
n= 2	42.7	38.6
n = 3	38.2	47.6
Mean	38.13	40.50
SD	4.600	6.366

## Sheet: ED Fig. 3m
Percentage of C-PEP-/glucagon+ cells during S5 and S6 measured by flow cytometry
		IIR+/+;C-PEP-Cherry					IIR-/-;C-PEP-Cherry
	Differentiation day	n = 1	n = 2	n = 3	Mean	SD	n = 1	n = 2	n = 3	Mean	SD
	14	0.13	0.12	0.21	0.15	0.05	0.17	0.075	0.074	0.11	0.06
	19	0.51	1.71	1.68	1.30	0.68	1.01	1.58	0.93	1.17	0.35
	22	1.69	1.63	4.55	2.62	1.67	1.95	0.89	1.3	1.38	0.53
	26	3.52	4.56	10.6	6.23	3.82	3.46	2.13	2.01	2.53	0.80
	33	10.1	14.4	9.68	11.4	2.61	7.82	5.83	2.82	5.49	2.52
	40	18.9	19.6	35.1	24.5	9.16	14.2	8.47	15.4	12.7	3.70
	61	27.6	22.8	27.9	26.1	2.86	6.12	18	25.8	16.6	9.91
