# Supplementary material for: Inceptor binds to and directs insulin towards lysosomal degradation in β cells
Source: Nat Metab. 2024 Nov 25;6(12):2374–90. doi: 10.1038/s42255-024-01164-y (PMC11659164; doi:10.1038/s42255-024-01164-y)
Supplement: Supplementary file 11 — Statistical source data. [file 42255_2024_1164_MOESM11_ESM.xlsx]

## Sheet: ED Fig. 5b
C-PEP-Cherry intensity of C-PEP-Cherry-positive cells measured by flow cytometry.
	Day of differentiation	IIR+/+;C-PEP-Cherry					IIR-/-;C-PEP-Cherry
		n = 1	n = 2	n = 3	Mean	SD	n = 1	n = 2	n = 3	Mean	SD
	20	9685	7921	7430	8345.33	1185.88	7579	6881	6806	7088.67	426.294
	26	11429	10412	9707	10516	865.698	11429	16926	13924	14093	2752.39
	33	10435	8581	8262	9092.67	1173.39	23371	27021	24450	24947.3	1875.13
	40	6689	6987	7033	6903	186.751	26828	27872	29236	27978.7	1207.54

## Sheet: ED Fig. 5c
PROINS content (nmol / 1000 C-PEP+ cells) measured by ELISA
	IIR+/+	IIR-/-
n = 1	0.017	0.268
n = 2	0.041	0.293
n = 3	0.0237	0.325
n = 4	0.0347	0.316
Mean	0.02910	0.3005
SD	0.01078	0.02551

## Sheet: ED Fig. 5d
INS content (uU / 1000 C-PEP+ cells) measured by ELISA
	IIR+/+	IIR-/-
n = 1	234.8294	848.3475
n = 2	526.0152	1167.746
n = 3	250.761	795.4084
n = 4	364.557	851.2077
Mean	344.0	915.7
SD	134.4	170.0

## Sheet: ED Fig. 5e
PROINS/INS ratio
	IIR+/+	IIR-/-
n = 1	0.010443	0.045538
n = 2	0.011232	0.036071
n = 3	0.013584	0.058888
n = 4	0.013698	0.05353
Mean	0.01224	0.04851
SD	0.001651	0.009941

## Sheet: ED Fig. 5g
-dCt of insulin, C-PEP-Cherry sorted cells
	IIR+/+;C-PEP-Cherry	IIR-/-;C-PEP-Cherry
n = 1	8.081	9.338
n = 2	8.689	9.092
n = 3	8.386	10.815
n = 4	7.414	7.504
n = 5	6.767	7.142
n = 6	6.589
n = 7	1.422
Mean	6.764	8.778
SD	2.485	1.488
