# Supplementary material for: Inceptor binds to and directs insulin towards lysosomal degradation in β cells
Source: Nat Metab. 2024 Nov 25;6(12):2374–90. doi: 10.1038/s42255-024-01164-y (PMC11659164; doi:10.1038/s42255-024-01164-y)
Supplement: Supplementary file 12 — Statistical source data. [file 42255_2024_1164_MOESM12_ESM.xlsx]

## Sheet: ED7g
	pH	monomer	dimer
	3	157764	64.64
	4	194036	64.57
	5	136581	64.64
	6	68189	642689
	7	21459	64.63

## Sheet: ED7h
	Position	CARB int	NEM int	ratio
	61	5.25E+10	1.16E+10	19815
	61	1.09E+10	9.21E+09	43101
	61	1.16E+10	2.54E+09	20911
	79	1.31E+10	1.04E+09	20790
	79	1.22E+10	5.05E+08	24.17
	79	8.42E+09	4.95E+08	45308
	211	2.29E+08	2.59E+09	0.09
	211	4.18E+07	5.80E+08	0.07
	211	4.18E+06	5.43E+07	0.08
	91-95	1.65E+07	1.73E+07	0.95
	91-95	5.05E+08	2.53E+09	0.20
	91-95	5.89E+08	8.46E+08	0.70
	91-95	8.13E+08	1.91E+09	0.43

## Sheet: ED7k
	Dimer
	pH\Conc	0	30	100
	3	216	217	225
	4	218	223	230
	5	217	217	221
	6	215	215	219
	7	216	221	221
	pH\Conc	0	30	100
	3	0.0000	0.1724	15517
	4	0.3448	12069	24138
	5	0.1724	0.1724	0.8621
	6	-0.1724	-0.1724	0.5172
	7	0.0000	0.8621	0.8621
	Monomer
	pH\Conc	0	30	100
	3	105	107	111
	4	106	110	111
	5	106	106	107
	6	107	106	108
	7	105	106	107
	pH\Conc	0	30	100
	3	0.0000	0.3448	10345
	4	0.1724	0.8621	10345
	5	0.1724	0.1724	0.3448
	6	0.3448	0.1724	0.5172
	7	0.0000	0.1724	0.3448
